# Supplementary material for: Complementary methods assessing short and long-term prey of a marine top predator ‒ Application to the grey seal-fishery conflict in the Baltic Sea
Source: PLoS One. 2019 Jan 2;14(1):e0208694. doi: 10.1371/journal.pone.0208694 (PMC6314633; doi:10.1371/journal.pone.0208694)
Supplement: S1 Data — (XLSX) [file pone.0208694.s004.xlsx]

## Sheet: Sheet1
Fish data 11 key species
FATTY ACIDS	MEAN COMPOSITION
FA MOL%	Clu har	Spr spr	Zoa viv	Per flu	Sal sal	Sal tru	Ang ang	Rut rut	Cor lav	Eso luc	San luc	Min	Max
12:0	0.0640724	0.0441203	0.0711162	0.0600049	0.0349405	0.0530316	0.123712	0.0855883	0.0974478	0.0397512	0.034698	0.034698	0.123712
13:0	0.0310958	0.0275321	0.0242315	0.0178675	0.0265173	0.0289752	0.0211914	0.0213351	0.0255339	0.0183451	0.021733	0.0178675	0.0310958
14:0 iso	0.0371101	0.0778699	0.0338007	0.0290337	0.0491557	0.059791	0.0385879	0.0380883	0.0434334	0.0312695	0.0425673	0.0290337	0.0778699
14:0	5.18421	4.55829	2.81329	2.05335	4.02967	3.70263	3.52384	3.02411	3.13015	2.59064	3.10438	2.05335	5.18421
14:1n-9	0.0761922	0.0868516	0.0170149	0.0239217	0.0848476	0.0516854	0.0185524	0.014155	0.0149487	0.0253892	0.0316159	0.014155	0.0868516
14:1n-7	0.042189	0.0442175	0.116298	0.0828913	0.0385302	0.0523094	0.102709	0.0972298	0.0841385	0.0758429	0.0491055	0.0385302	0.116298
14:1n-5	0.0592793	0.0767327	0.111675	0.148094	0.0568404	0.0749328	0.134428	0.180207	0.0991805	0.103061	0.115808	0.0568404	0.180207
15:0 iso	0.293846	0.444206	0.194524	0.237009	0.34078	0.375978	0.266208	0.178431	0.190303	0.210489	0.336595	0.178431	0.444206
15:0 anteiso	0.0953366	0.140293	0.0719596	0.0675569	0.109598	0.118463	0.080593	0.0932042	0.0863307	0.0829962	0.0953461	0.0675569	0.140293
15:0	0.529855	0.526347	0.59277	0.413504	0.42433	0.468707	0.388557	0.777782	0.512694	0.525729	0.587312	0.388557	0.777782
15:1n-8	0.0494394	0.0462366	0.0583896	0.0389411	0.0390226	0.0396594	0.0451131	0.0521368	0.041585	0.0915737	0.0392534	0.0389411	0.0915737
15:1n-6	0.0208215	0.0113052	0.0625148	0.0326394	0.0078453	0.0130031	0.0194209	0.0398682	0.0349272	0.026208	0.0280557	0.0078453	0.0625148
16:0 iso	0.0996331	0.150789	0.174183	0.422835	0.112487	0.122554	0.135275	0.245449	0.14304	0.167095	0.244287	0.0996331	0.422835
16:0	21.7402	21.8673	14.8062	15.7924	18.9136	18.9969	18.9465	18.0192	19.4181	18.9682	17.5331	14.8062	21.8673
16:1n-11	0.0324689	0.086187	0.142766	0.0696345	0.0391492	0.0581703	0.0498439	0.0625463	0.0626371	0.0580507	0.0681949	0.0324689	0.142766
16:1n-9	0.344576	0.465591	0.798006	1.49924	0.524176	0.565671	1.04485	0.595112	0.44409	0.918927	0.919182	0.344576	1.49924
16:1n-7	7.28525	6.23147	12.8857	10.5567	5.21286	6.32369	8.94689	16.9427	11.2887	8.86068	8.4085	5.21286	16.9427
16:1n-5	0.460328	0.182667	0.407855	0.251125	0.223145	0.212622	0.228738	0.257047	0.288176	0.23757	0.262611	0.182667	0.460328
17:0 iso	0.187635	0.256303	0.488973	0.427964	0.2074	0.227921	0.290053	0.817481	0.324118	0.415548	0.331979	0.187635	0.817481
16:2n-6	0.0306671	0.0309819	0.0733457	0.0707971	0.0158265	0.0309587	0.0302306	0.0599551	0.0671969	0.0473629	0.0578292	0.0158265	0.0733457
17:0 anteiso	0.17382	0.269335	0.341448	0.278772	0.205082	0.222799	0.273491	0.617674	0.329239	0.321845	0.265822	0.17382	0.617674
16:2n-4	0.192039	0.103526	0.327771	0.178141	0.10288	0.139708	0.222787	0.412116	0.291943	0.173837	0.162341	0.10288	0.412116
17:1-branch	0.531372	0.642492	1.44692	0.89834	0.50566	0.481369	0.420385	0.131044	0.438483	0.748932	0.751696	0.131044	1.44692
17:0	0.279384	0.312622	0.41226	0.31313	0.267348	0.326312	0.267808	0.492031	0.317657	0.35542	0.358869	0.267348	0.492031
16:3n-4	0.199425	0.0552544	0.194547	0.108802	0.0613944	0.155397	0.0797066	0.231726	0.215793	0.11182	0.219444	0.0552544	0.231726
17:1n-8	0.326293	0.568021	0.509716	0.528859	0.460136	0.413698	0.421782	0.74705	0.341569	0.575036	0.495466	0.326293	0.74705
18:0 iso	0.114965	0.0993408	0.105584	2.22198	0.111433	0.0949532	0.0796968	0.170264	0.0599035	0.128444	0.084382	0.0599035	2.22198
16:4n-3	0.118533	0.126328	0.0709368	3.32047	0.0490922	0.0644845	0.0860334	0.0782887	0.0789712	0.0829815	0.468716	0.0490922	3.32047
16:4n-1	0.0709391	0.0351063	0.0875664	0.152594	0.0279224	0.0394569	0.0237938	0.139921	0.155877	0.054144	0.110483	0.0237938	0.155877
18:0	2.27959	2.40592	4.16091	3.38578	3.16586	3.59692	3.77639	4.5043	4.15781	4.26227	3.11924	2.27959	4.5043
18:1n-13	0.149467	0.0287471	0.878392	0.130376	0.0184101	0.0204969	0.131972	0.140467	0.39185	0.113013	0.101801	0.0184101	0.878392
18:1n-9	14.6534	26.4903	12.6661	13.191	21.7536	22.7104	29.3528	14.243	15.6308	15.1543	16.5993	12.6661	29.3528
18:1n-7	4.21333	2.62133	5.77124	4.27475	3.33859	3.80631	4.61497	5.59719	4.33705	3.68645	3.46523	2.62133	5.77124
18:1n-5	0.615043	0.159896	0.38108	0.189988	0.367091	0.178507	0.19009	0.273155	0.262652	0.223883	0.168106	0.159896	0.615043
18:2n-9	0.0411157	0.0464617	0.0558878	0.180435	0.016541	0.0417866	0.0820011	0.0383431	0.0525156	0.0728721	0.0834586	0.016541	0.180435
18:2n-7	0.0392122	0.0166613	0.0250931	0.0260166	0.0196584	0.0308294	0.0478019	0.0304925	0.0229634	0.0238074	0.0139526	0.0139526	0.0478019
18:2n-6	4.27832	2.99358	1.39419	2.47968	3.70232	3.079	2.29426	1.64742	2.3719	2.57003	2.70265	1.39419	4.27832
18:2n-4	0.155769	0.0478417	0.216605	0.0928655	0.0897283	0.110355	0.121763	0.210817	0.184377	0.0971636	0.093055	0.0478417	0.216605
18:3n-6	0.139349	0.0626342	0.0950799	0.160071	0.0278378	0.0438066	0.0678561	0.141182	0.240514	0.111614	0.115205	0.0278378	0.240514
19:0	0.0550055	0.0632643	0.144245	0.0915087	0.0254047	0.0413864	0.0462094	0.0160457	0.0564904	0.0603008	0.0806057	0.0160457	0.144245
18:3n-4	0.0887983	0.0441559	0.130487	0.0696967	0.0738339	0.102442	0.115412	0.205657	0.134706	0.0844798	0.0539929	0.0441559	0.205657
19:1n-10	0.0524818	0.0369898	0.12988	0.0673779	0.0856372	0.0860518	0.0734137	0.164184	0.0721551	0.0900732	0.0656158	0.0369898	0.164184
18:3n-3	2.28017	2.66768	0.662519	1.22014	2.63826	2.63332	1.42614	1.28469	1.22344	1.51058	2.61721	0.662519	2.66768
18:4n-3	1.8259	1.81735	0.710548	0.935107	1.19355	1.00348	0.228731	0.724131	0.893204	1.02955	1.58116	0.228731	1.8259
18:4n-1	0.044763	0.029027	0.0314245	1.4882	0.0159843	0.0190141	0.0328195	0.0741903	0.0680246	0.0278851	0.408166	0.0159843	1.4882
20:0	0.110133	0.140492	0.071265	0.105719	0.0912176	0.108316	0.0907988	0.0717784	0.080172	0.0658611	0.151982	0.0658611	0.151982
20:1n-11	0.118947	0.0937613	0.611404	0.130391	0.0377077	0.055718	0.123511	0.524193	0.711675	0.186144	0.138776	0.0377077	0.711675
20:1n-9	0.697463	0.356333	1.23762	0.437833	0.916843	0.943123	0.726154	1.13992	0.846275	0.498578	0.476048	0.356333	1.23762
20:1n-7	0.383269	0.10356	1.91691	0.381739	0.170247	0.209935	0.227708	1.28723	1.43251	0.545792	0.390063	0.10356	1.91691
20:1n-5	0.0483624	0.0110366	0.163743	0.0368444	0.0127674	0.0216467	0.0182813	0.0875943	0.0765303	0.044567	0.0265501	0.0110366	0.163743
20:2n-6	0.957865	0.374818	0.570189	0.266645	0.646743	0.539399	0.330085	0.482002	0.698899	0.432506	0.42239	0.266645	0.957865
20:3n-6	0.0600023	0.0355465	0.0665072	0.0829358	0.0797299	0.11871	0.253897	0.184488	0.213763	0.205777	0.0588698	0.0355465	0.253897
20:4n-6	1.02627	0.799895	3.40971	3.10011	0.878986	1.29017	2.05195	3.09541	2.63379	3.09902	2.09892	0.799895	3.40971
20:3n-3	0.522432	0.135684	0.489917	0.15106	0.358046	0.347182	0.233394	0.214533	0.34473	0.20412	0.220935	0.135684	0.522432
20:4n-3	0.878023	0.341849	0.270098	0.322848	1.63579	1.36701	0.838346	0.598696	0.52186	0.584385	0.474611	0.270098	1.63579
20:5n-3	7.61847	6.99228	12.7303	5.70009	7.16586	5.97904	3.86919	5.76389	7.34411	6.31075	8.22112	3.86919	12.7303
22:1n-11	0.203686	0.0668286	0.0917141	0.0479345	0.0385869	0.0601323	0.0648047	0.0419424	0.114487	0.0488844	0.101199	0.0385869	0.203686
22:1n-9	0.130894	0.0823385	0.189543	0.0615319	0.118008	0.109171	0.0273511	0.0622878	0.0993754	0.0511004	0.0591851	0.0273511	0.189543
22:1n-7	0.117635	0.0700661	0.159448	0.0460172	0.0456439	0.0656064	0.0356389	0.0509019	0.0876588	0.0548123	0.0631515	0.0356389	0.159448
21:5n-3	0.255663	0.149358	0.0684701	0.0914336	0.364478	0.202493	0.0802203	0.156183	0.161558	0.182113	0.132141	0.0684701	0.364478
22:3n-6	0.150009	0.0960106	0.113881	0.154385	0.12047	0.126705	0.0513831	0.205128	0.120761	0.107206	0.194912	0.0513831	0.205128
22:4n-6	0.169255	0.0813917	0.290717	0.473077	0.241265	0.217864	0.459075	0.255539	0.561497	0.65564	0.478374	0.0813917	0.65564
22:3n-3	0.179701	0.00973583	0.0164293	0.0161072	0.0101611	0.0278898	0.0143986	0.0105835	0.018956	0.0163978	0.031977	0.00973583	0.179701
22:5n-6	0.259414	0.221734	0.198958	0.363934	0.180531	0.268876	0.182264	0.246597	0.242294	0.33545	0.373858	0.180531	0.373858
22:4n-3	0.45028	0.0129632	0.0211926	0.0331288	0.0746999	0.11538	0.0624867	0.0247443	0.0412961	0.0349825	0.0450538	0.0129632	0.45028
22:5n-3	0.716831	0.520058	1.62043	1.74854	2.66641	2.54153	3.07387	1.4077	2.0346	1.73462	1.2201	0.520058	3.07387
24:0	0.0940546	0.0829476	0.0526402	0.0712232	0.0674411	0.0573047	0.036324	0.044092	0.0593624	0.0921853	0.125029	0.036324	0.125029
22:6n-3	14.3781	11.2583	10.1131	17.3993	14.5731	13.6174	7.9806	9.92837	12.5015	18.9494	17.5293	7.9806	18.9494
24:1n-9	0.890582	0.863917	0.630821	0.497534	0.691339	0.589485	0.254814	0.199201	0.325662	0.394232	0.467409	0.199201	0.890582
Fish FA per ICES SD area
Proportion (100%=1)
SD 27	12:0	13:0	14:0 iso	14:0	14:1n-9	14:1n-7	14:1n-5	15:0 iso	15:0 anteiso	15:0	15:1n-8	15:1n-6	16:0 iso	16:0	16:1n-11	16:1n-9	16:1n-7	16:1n-5	17:0 iso	16:2n-6	17:0 anteiso	16:2n-4	17:1-branch	17:0	16:3n-4	17:1n-8	18:0 iso	16:4n-3	16:4n-1	18:0	18:1n-13	18:1n-9	18:1n-7	18:1n-5	18:2n-9	18:2n-7	18:2n-6	18:2n-4	18:3n-6	19:0	18:3n-4	19:1n-10	18:3n-3	18:4n-3	18:4n-1	20:0	20:1n-11	20:1n-9	20:1n-7
Ch27-1	0.000525089	0.000178458	0.000492803	0.0460226	0.000478423	0.000368581	0.000758317	0.00333681	0.000781438	0.00600716	0.000157411	0.000154384	0.00116676	0.229474	0.000412403	0.00603537	0.0472212	0.00267602	0.00257934	0.000291547	0.00183129	0.000947528	0.00898236	0.00426527	0.00128696	0.00454197	0.00031142	0.0043786	0.000269004	0.0325383	0.0008244	0.104945	0.0278601	0.00192902	0.000130148	0.000118259	0.0252531	0.000737088	0.00132183	0.000730643	0.00015459	0.000347396	0.0309755	0.0390638	0.000383795	0.00141403	0.00192446	0.00334439	0.00221371
Ch27-2	0.000179548	0.000250843	0.000327451	0.0237024	0.000491823	0.000536882	0.000268823	0.00228349	0.000588623	0.00415941	0.000308283	0.000252167	0.000829651	0.229191	0.000802063	0.00369693	0.0379114	0.00155366	0.00222912	0.000290256	0.00164412	0.000501472	0.0128936	0.00513795	0.000423253	0.00445262	0.000835825	0.00213036	0.000130019	0.044392	0.000234839	0.145848	0.0277921	0.0014742	0.000208493	0.000233159	0.0163206	0.000758796	0.00180171	0.000886649	0.000415915	0.000238454	0.0200879	0.016451	0.000210383	0.00113364	0.000446715	0.00282288	0.00138855
Ch27-3	0.000576375	0.000181224	0.00024316	0.0207773	6.89187e-05	0.00021589	0.000265711	0.00184817	0.000399511	0.00424099	0.000396585	6.44885e-05	0.000863804	0.229513	0.000446856	0.00425957	0.0330609	0.00191989	0.00252695	0.00028706	0.00185127	0.000343389	0.00990764	0.00510504	0.000654884	0.00461182	0.000438427	0.00169944	0.000246442	0.0483798	0.000215118	0.123377	0.0325093	0.00132613	0.000124518	6.32169e-05	0.0176449	0.000496157	0.000320954	0.000397856	0.000205986	0.000181785	0.0185952	0.0111004	0.000184335	0.0010341	0.000497425	0.00219565	0.00129348
Ch27-4	0.000368153	0.000106806	0.000188208	0.02859	0.000157045	5.06013e-05	0.000385835	0.0026302	0.0006494	0.00511287	0.000164392	3.58031e-05	0.000887704	0.219232	0.000181941	0.00242494	0.036372	0.00272943	0.00253543	0.000116309	0.00132109	0.000377532	0.00963001	0.0035997	0.000530815	0.00365599	0.000215148	0.00177157	0.000245724	0.0297005	3.66771e-05	0.134074	0.0247925	0.00157892	9.32536e-05	6.96275e-05	0.0288772	0.000656666	0.00165855	7.94348e-05	0.000929712	0.000164294	0.0269102	0.0245933	7.37027e-05	0.00104204	0.000741206	0.00411081	0.000913901
Ch27-5	0.000336944	0.000179918	0.000174037	0.0214135	0.000133396	0.000118773	0.000413765	0.00162034	0.000427559	0.00347374	0.000133372	4.12191e-05	0.00074941	0.212563	0.000143994	0.00344743	0.0512147	0.00195638	0.00217654	0.00026162	0.00152568	0.0003243	0.00888802	0.00283214	0.000563549	0.00351464	0.000194611	0.00122713	0.000217741	0.0367667	0.000176076	0.199741	0.0307079	0.00176661	0.00129952	5.42756e-05	0.0193316	0.000375454	0.0009857	0.000456501	7.91958e-05	0.000242372	0.0186633	0.0150896	0.000420232	0.00101639	0.000636142	0.00327179	0.00148478
Ch27-6	0.00190837	0.000320954	0.000408602	0.0276005	0.000407475	0.000250195	0.000313484	0.0029351	0.000821538	0.00464604	0.000311366	0.000103455	0.000938341	0.20711	0.000194104	0.00300944	0.0501784	0.00280105	0.00262104	0.00033237	0.00194721	0.00125827	0.00702688	0.00325004	0.00159123	0.00380825	0.000221477	0.00135977	0.000553482	0.0342374	0.000649478	0.130054	0.0344665	0.00200703	0.000215809	0.00017563	0.0330349	0.000740834	0.00177165	0.000304847	0.000336017	0.00031739	0.0306029	0.0246495	0.000115638	0.00150987	0.0014048	0.00452168	0.00254835
Ss27-1	0.000357437	0.000299846	0.000844435	0.045844	0.000710058	0.000307056	0.000619824	0.00419747	0.00146392	0.00471568	0.000478753	7.57769e-05	0.00131155	0.221661	0.000577308	0.00485979	0.0581185	0.00149996	0.00247571	0.000329551	0.00248206	0.000859813	0.00710698	0.00285139	0.000456922	0.00515147	0.00039096	0.00164418	0.000255379	0.0246272	0.000136041	0.273834	0.023242	0.00141411	0.000776094	0.000165742	0.0276768	0.00046972	0.000824526	0.000456356	0.000323678	0.000167622	0.0286399	0.0217317	8.1523e-05	0.00139867	0.000936687	0.00384921	0.000871074
Ss27-2	0.000337574	0.00032908	0.000535231	0.0380165	0.000419713	0.000332959	0.000371383	0.00336201	0.00118747	0.00419112	0.000681893	0.000125769	0.000925239	0.209946	0.000353025	0.00420185	0.0538778	0.00181448	0.00279549	9.33827e-05	0.00206637	0.000652514	0.00739125	0.00287828	0.000545012	0.00463345	0.000328752	0.00171034	0.000950683	0.0266888	0.000118874	0.252626	0.0248351	0.00147578	0.000358701	0.000167099	0.0257968	0.000265731	0.000778857	0.000722697	0.00058834	0.00104874	0.0252532	0.0186821	0.00215074	0.00110331	0.00559586	0.00380274	0.000635988
Ss27-3	0.000344844	0.000273474	0.00066263	0.0452768	0.000686765	0.000380232	0.00074173	0.00393269	0.00126783	0.00473207	0.000716415	0.000103877	0.00117538	0.21519	0.000638326	0.00477057	0.0633206	0.00191104	0.00249146	0.000421647	0.00229212	0.00056909	0.0071781	0.0028265	0.00068608	0.00607158	0.000451879	0.00169573	0.000239704	0.0241431	0.000192206	0.259681	0.028206	0.00154034	0.000193302	3.86288e-05	0.0295558	0.000468216	0.00058219	0.000433817	0.000602697	0.000350241	0.022997	0.0173393	0.00062818	0.0012829	0.00124921	0.0039325	0.00130154
Ss27-4	0.000486663	0.000396622	0.000948875	0.045747	0.000690509	0.000483914	0.000799937	0.00386287	0.00148322	0.00498803	0.000748275	0.000143152	0.0013176	0.210442	0.000733958	0.00545949	0.0599437	0.00197557	0.003183	0.000267536	0.00261466	0.000984754	0.00711623	0.00333137	0.000686806	0.00574807	0.000549548	0.00178729	0.000322511	0.0243086	0.000159522	0.216842	0.0267958	0.0011556	0.00055112	0.00019807	0.0282159	0.000499226	0.000807131	0.000347528	0.000369428	0.000205856	0.0319665	0.026123	0.00054405	0.0012162	0.00113354	0.00298979	0.00080188
Ss27-5	0.000559702	0.000347735	0.000670456	0.0476383	0.000814723	0.000417212	0.000676638	0.00410585	0.00145151	0.00483835	0.000724388	0.000158004	0.00135099	0.209698	0.000677177	0.00539873	0.0546767	0.0021712	0.0027456	0.000380223	0.00295724	0.00105095	0.00804287	0.0029194	0.000575221	0.00523594	0.000499325	0.00199458	0.000306002	0.0261191	0.000125154	0.211151	0.0255068	0.00179333	0.00012389	9.90979e-05	0.0342941	0.000518904	0.00100728	0.000566675	0.000317276	7.62087e-05	0.0341582	0.0303366	0.000636157	0.00118069	0.00117335	0.00329499	0.000866842
Ss27-6	0.000483308	0.000374224	0.000994655	0.0461316	0.000648895	0.000542677	0.000674332	0.00435874	0.00148425	0.00482758	0.000657602	0.000110215	0.00138688	0.220359	0.00080462	0.00471052	0.0541807	0.00173618	0.00276593	0.000504392	0.00254625	0.00107324	0.00762177	0.00333673	0.000596006	0.00498595	0.00045541	0.00173669	0.000277506	0.027679	0.000148113	0.273091	0.0237288	0.00161182	0.000654685	0.000264518	0.0242076	0.000494658	0.000879914	0.000370162	0.000368423	0.000119098	0.028708	0.0234238	0.000328584	0.00129191	0.00108288	0.00289415	0.000976818
Zv27-1	0.000551866	0.000221892	0.00020152	0.020386	0.000131863	0.0010246	0.00137418	0.00277505	0.000652115	0.00502667	0.000605411	0.000412479	0.00205142	0.179181	0.000568165	0.0109013	0.132316	0.00364332	0.00485593	0.00108648	0.00355868	0.00309937	0.0158953	0.00334582	0.00273795	0.00524768	0.000294261	0.00129876	0.000753147	0.0523775	0.00129883	0.139788	0.0594421	0.00320186	0.00150454	0.000135064	0.0160462	0.00115228	0.00164678	0.000601718	0.000662395	0.000390467	0.00550332	0.00698672	0.000710128	0.000800977	0.00170977	0.00509349	0.00750261
Zv27-2	0.000392592	9.63547e-05	0.000163508	0.0255836	0.000132673	0.000552038	0.00196296	0.00181835	0.000477635	0.00554836	0.000423089	0.00023474	0.00275013	0.174489	0.000452882	0.00772692	0.122922	0.00337797	0.00926279	0.000402034	0.00601781	0.00162826	0.0133285	0.00400732	0.00123571	0.00512017	0.000224176	0.00195454	0.000375898	0.0394317	0.000802292	0.151514	0.0496355	0.00659011	0.000294271	0.000146215	0.0175558	0.00159947	0.00131581	0.00145499	0.000477889	0.000786778	0.0106887	0.0067828	0.000319935	0.000609754	0.0011975	0.0100457	0.00721059
Zv27-3	0.000549783	0.000166185	0.000307024	0.0233081	0.000116006	0.000500317	0.00099545	0.00187933	0.000626644	0.00637952	0.000899161	0.000436218	0.00287645	0.158785	0.000576773	0.00983294	0.0923675	0.00303017	0.00931195	0.000392296	0.00569149	0.00231319	0.0139182	0.00456028	0.00166712	0.00478787	0.000280592	0.00160514	0.000637049	0.0459276	0.000731212	0.147339	0.0473622	0.00527974	0.000504369	0.000154833	0.0233471	0.00130146	0.00230263	0.000590286	0.000596388	0.000628235	0.0183524	0.0102247	0.000237377	0.000645806	0.00125587	0.0127885	0.00809129
Zv27-4	0.000617135	0.000108222	0.000230903	0.0251497	9.67093e-05	0.000875756	0.00208155	0.00189676	0.000550902	0.00595859	0.000631441	0.000465817	0.0027636	0.150464	0.000567532	0.00915224	0.1313	0.00328308	0.00821239	0.000666868	0.00619624	0.00207737	0.0154278	0.00320206	0.00121436	0.00563927	0.000353941	0.00160963	0.000482434	0.0371735	0.00096738	0.153921	0.0493337	0.00521482	0.00045774	0.000381597	0.0202129	0.00121975	0.00172161	0.00123014	0.000719993	0.000597733	0.0131467	0.00926817	0.000434395	0.000686243	0.00160784	0.00978002	0.00839031
Zv27-5	0.00044392	0.000125469	0.000211109	0.0197419	0.000106068	0.000790941	0.00203084	0.00140187	0.000326735	0.00461821	0.000631341	0.000278958	0.00204868	0.149461	0.00105968	0.0100271	0.116782	0.00370161	0.00717635	0.000486164	0.00454794	0.00131296	0.0156042	0.00378535	0.000717318	0.00488893	0.00023121	0.00191295	0.000488328	0.0407716	0.000845866	0.141238	0.0491071	0.00593184	0.000557623	8.55537e-05	0.0168194	0.000953514	0.00120321	0.000522823	0.000555184	0.00105304	0.00933661	0.00597881	0.000153387	0.00081271	0.00106089	0.0101017	0.00672106
Zv27-6	0.00101368	0.000480395	0.000685406	0.016265	0.00021029	0.000720226	0.00113363	0.00178298	0.000444078	0.00392196	0.00128939	0.000417557	0.00179704	0.151281	0.000986198	0.0111221	0.0935279	0.00299603	0.00736434	0.00035611	0.00515791	0.00216756	0.0165398	0.00277202	0.00124169	0.00311978	0.000257878	0.00155013	0.00140245	0.0471645	0.000478364	0.118457	0.0451144	0.00473122	0.00102909	0.00158572	0.015114	0.000836739	0.00273361	0.00284549	0.00248131	0.0048587	0.00559889	0.0103474	0.00140085	0.00103844	0.00467286	0.0299614	0.00797674
Pflu27-1	0.00124217	0.000329462	0.000469306	0.027146	0.000205179	0.000390894	0.00218236	0.00239923	0.000523276	0.00590231	0.000129741	7.39223e-05	0.00158583	0.210001	0.000973697	0.0133004	0.0973704	0.00220474	0.0034647	0.000893646	0.00216734	0.00249332	0.00289322	0.0063644	0.00199116	0.00574079	0.000299182	0.000754555	0.000584325	0.0373279	0.000474444	0.166319	0.0403371	0.00251748	0.000700376	0.00013097	0.0375764	0.000773344	0.00416152	0.000235681	0.000973162	0.00112299	0.0216348	0.00964836	0.000157259	0.00129824	0.000563771	0.00452581	0.00202991
Pflu27-2	0.00029032	0.000249222	0.000246841	0.0184758	0.000232994	0.000226004	0.000526567	0.00137556	0.000272945	0.00400969	0.000156033	9.31861e-05	0.0011542	0.20784	0.000686694	0.00926936	0.0574676	0.00178054	0.0034897	0.00146305	0.00245762	0.000911873	0.00900994	0.00517183	0.000687199	0.00364466	0.00019877	0.000845634	0.000131042	0.0691432	0.000918863	0.101438	0.0397672	0.00205625	0.00121662	0.000141551	0.0175899	0.0009156	0.0020539	0.000286078	0.000430135	0.000164108	0.0105957	0.00685056	0.000559376	0.00180552	0.00206115	0.00264707	0.00622679
Pflu27-3	0.0011186	5.52987e-05	0.000327761	0.0145731	0.000208515	0.000576261	0.000312773	0.00162846	0.000216775	0.00394778	0.000553621	0.000208049	0.00114661	0.204661	0.000327957	0.00914489	0.0562998	0.00249841	0.00169174	0.000771557	0.00184483	0.000591857	0.0105972	0.00361389	0.000392518	0.00268835	0.000278266	0.00171585	0.00153581	0.0704903	0.00149222	0.106722	0.0393063	0.0018507	0.00117495	8.60076e-05	0.017117	0.00058456	0.00268878	0.000263045	0.000398068	0.000370263	0.00771201	0.00575873	0.000533864	0.00165696	0.00117671	0.00261201	0.00451486
Pflu27-4	0.00030117	9.81729e-05	5.35951e-05	0.0189831	0.000256203	0.000689664	0.000312806	0.00158293	0.000152338	0.00451613	0.000250768	0.000131619	0.000932076	0.217087	0.0008573	0.00902625	0.0493452	0.00255636	0.00235859	0.00130326	0.00222857	0.00083818	0.00640799	0.0039881	0.00083849	0.00286974	0.000233544	0.000831027	0.000240008	0.0674152	0.000831344	0.0961393	0.041731	0.00264748	0.000469656	8.82036e-05	0.0177369	0.000794978	0.00244397	0.000621184	0.000519043	0.0006468	0.00720243	0.00485989	0.000191415	0.00240708	0.0015712	0.0043113	0.0044129
Pflu27-5	0.00261518	0.000416596	0.000802131	0.023137	0.000338459	0.00348196	0.00170172	0.0033731	0.00109589	0.00528818	0.000768389	0.00103718	0.00133357	0.184263	0.000683409	0.0145783	0.124618	0.0043278	0.00191737	0.00190755	0.00335235	0.00814175	0.00253882	0.00407369	0.0027172	0.00900507	0.000312637	0.000300734	0.00252227	0.0442465	0.000226989	0.10557	0.0564489	0.00213647	0.000590014	0.000509695	0.0476299	0.00126941	0.00390764	0.000194552	0.00137543	0.00104521	0.0195152	0.010188	0.000174635	0.00144155	0.000404155	0.00297463	0.00241844
Pflu27-6	0.000416916	0.000255069	0.000770618	0.0347775	0.000492841	0.000949107	0.00194698	0.00547656	0.00164839	0.00513169	0.000643615	0.000417508	0.00184139	0.145385	0.000719477	0.011618	0.1054	0.00372169	0.00364224	0.000609851	0.00393428	0.00197961	0.00798166	0.00292554	0.000630327	0.00777937	0.00055795	0.0013219	0.000570289	0.0245637	0.000312983	0.196401	0.0647073	0.00398187	0.00102195	0.000128419	0.0352336	0.000903762	0.00190432	0.000554003	0.000404109	0.000563624	0.0238587	0.0215525	0.000110019	0.000489368	0.000420749	0.00309695	0.00176648
Aa27-1	0.000569508	8.47411e-05	0.000189809	0.023773	0.000119263	0.000572967	0.000587575	0.00268758	0.000595385	0.0043682	0.000488599	0.000188222	0.0014896	0.186861	0.000710715	0.0129797	0.0596663	0.00223594	0.00345866	0.000279204	0.0026852	0.000930713	0.00705884	0.00270054	0.000470999	0.00390633	0.000279679	0.00142781	7.59011e-05	0.041374	0.000650903	0.276782	0.0411272	0.00196468	0.000646157	0.000125972	0.0185548	0.000812002	0.000464039	0.00036808	0.000566463	0.000433784	0.011552	0.00201291	0.000250438	0.00092395	0.000668734	0.00564159	0.00194639
Aa27-2	0.000662297	7.79535e-05	0.000186376	0.0310301	7.66811e-05	0.000628983	0.00119649	0.00292217	0.000518625	0.00399891	0.000374663	0.000147608	0.00154929	0.205723	0.000306195	0.0127384	0.0880198	0.00225878	0.00339122	0.000158335	0.00273019	0.00120418	0.00574208	0.00255236	0.000540528	0.00387841	0.000245037	0.00113834	9.69489e-05	0.0355312	0.00068786	0.288076	0.0424806	0.00211011	0.000868241	0.000185341	0.0218281	0.000926086	0.000717737	0.000359731	0.00050387	0.000364071	0.0148595	0.00240817	0.000126139	0.000684261	0.00043073	0.00556177	0.0011406
Aa27-3	0.00129006	0.00011431	0.000284542	0.027961	0.000122965	0.000931754	0.00101866	0.00287881	0.000675454	0.00365228	0.000338343	0.000141403	0.00152934	0.208327	0.000387066	0.010266	0.081563	0.00239507	0.00395326	0.000179728	0.00336635	0.00140975	0.00426172	0.00300342	0.000540968	0.00434421	0.000225547	0.000766264	0.000152454	0.0371433	0.000932713	0.29626	0.0481783	0.00229945	0.000786925	0.000178615	0.0280365	0.0010784	0.000911169	0.000259167	0.000752568	0.000409622	0.022056	0.00206518	0.000207189	0.00112566	0.000787122	0.00649258	0.00135612
Aa27-4	0.000779699	8.15106e-05	0.000228904	0.0309707	0.000105791	0.000598148	0.00123126	0.00280649	0.000611914	0.00373363	0.000350276	0.000150705	0.00154729	0.19994	0.000275391	0.011018	0.0853139	0.00216193	0.00359286	0.000150811	0.00305102	0.00122603	0.00463144	0.00258358	0.000480048	0.00409761	0.000248902	0.000882388	9.57572e-05	0.035452	0.000702008	0.317969	0.0446199	0.00222833	0.000799103	0.000167889	0.0223318	0.000910977	0.000769112	0.000384338	0.000622466	0.000373329	0.0140994	0.00206836	0.000195389	0.000852457	0.000620732	0.0070242	0.00128747
Aa27-5	0.000627104	8.8872e-05	0.000195867	0.0305764	0.000111099	0.00054867	0.000926193	0.00309823	0.000583507	0.00436936	0.000390353	0.000129271	0.00157654	0.198754	0.000288292	0.0129547	0.0753885	0.00234376	0.00335927	0.000179583	0.00322826	0.0010254	0.0059151	0.00285288	0.000308818	0.00402889	0.000282185	0.000982984	0.00011923	0.0336949	0.00075557	0.288778	0.0414077	0.00220373	0.000779944	0.000194646	0.0212621	0.000802495	0.000626501	0.000325009	0.000586155	0.000516868	0.0147607	0.00209217	0.000202655	0.000674185	0.000520685	0.0057392	0.00110821
Aa27-6	0.000773458	6.23285e-05	0.000144533	0.0321514	8.89511e-05	0.000518467	0.00162872	0.00264254	0.000447497	0.00382802	0.000399196	9.26509e-05	0.00136803	0.19877	0.00032412	0.0122536	0.0830827	0.00227583	0.00270755	0.000178047	0.00249066	0.000791994	0.00616212	0.00188629	0.000782102	0.00349957	0.000232742	0.00105189	9.50462e-05	0.0325309	0.000712979	0.275267	0.0380948	0.00201414	0.000708097	0.000136559	0.0171338	0.000775195	0.000404398	0.000290672	0.000454004	0.000330928	0.0135173	0.00187163	0.000152043	0.000831172	0.000345717	0.00679154	0.000978074
Rr27-1	0.00079132	0.000553853	0.00172644	0.0360345	0.000276458	0.0014812	0.000945055	0.00628545	0.00488727	0.0303517	0.0018488	0.000820451	0.00255583	0.20233	0.00182698	0.00840549	0.082409	0.00221241	0.00718312	0.00153491	0.00464971	0.00324451	0.00206657	0.010844	0.00181884	0.0276791	0.000548688	0.000625344	0.00478238	0.0705782	0.000279184	0.0863073	0.0509097	0.00111992	0.000934513	0.000112584	0.0262052	0.000537956	0.00168483	0.00015258	0.00144636	0.00261932	0.0336742	0.0184091	0.00227954	0.00165054	0.00160857	0.00188835	0.0065467
Rr27-2	0.00106167	0.000309889	0.000405932	0.0206876	5.49219e-05	0.000317327	0.0003892	0.00187041	0.00131503	0.0274037	0.00125061	0.000988881	0.0020012	0.176975	0.00250947	0.00514922	0.0497043	0.00209388	0.00721233	0.00138758	0.00407716	0.00168067	0.0030464	0.0215109	0.0015698	0.0371964	0.00023138	0.00127885	0.00429743	0.0885606	0.000221011	0.0777788	0.0615996	0.0015648	0.000137659	6.83079e-05	0.0136892	0.0024935	0.00439419	0.000423654	0.00145569	0.0152466	0.0114729	0.00546171	0.00246215	0.00162254	0.00165326	0.00369799	0.0108417
Rr27-3	0.0091807	0.000747735	0.0024206	0.0533478	0.00088612	0.0030947	0.0016614	0.00668772	0.00397389	0.00901929	0.00166676	0.000259258	0.00323048	0.183514	0.00152888	0.0103655	0.109207	0.0022147	0.00781763	0.000812813	0.00649817	0.00340328	0.00138456	0.00658217	0.00128791	0.00730003	0.00062453	0.000639139	0.000714362	0.054894	0.000584452	0.103775	0.0458476	0.00116741	0.00034431	9.13875e-05	0.039283	0.000650984	0.00264764	0.000451225	0.000691589	0.000588108	0.0708063	0.0267757	0.000626866	0.00155978	0.00243945	0.00300447	0.00216879
Rr27-4	0.00251535	0.00022108	0.000571449	0.029466	0.000125661	0.0014939	0.000788522	0.00220383	0.00101526	0.00584663	0.000634459	0.000247784	0.00359701	0.19484	0.000849231	0.00489582	0.121533	0.00292915	0.0131672	0.000753002	0.0115128	0.00455262	0.00127764	0.00445001	0.00295336	0.0045794	0.000160643	0.0010115	0.000795094	0.0472267	0.00209997	0.134608	0.0534493	0.00239815	0.000487851	0.000387511	0.0244739	0.00204675	0.0030912	0.000153986	0.00291206	0.000839917	0.0169499	0.00592015	0.00086123	0.000946364	0.011222	0.00617593	0.012959
Rr27-5	0.0004856	0.000103842	0.000520011	0.0318719	0.000227053	0.000881771	0.00937474	0.0030739	0.00113897	0.00436935	0.000451973	0.00102913	0.00196283	0.130943	0.00110346	0.00766541	0.146161	0.00249695	0.0057594	0.000564736	0.0049928	0.00353672	0.0015304	0.0029809	0.00166715	0.00668942	0.000108184	0.00112522	0.000628179	0.0336864	0.000536547	0.161159	0.045097	0.00229603	0.000245476	0.000449552	0.035004	0.00146908	0.00223383	0.000111009	0.00126276	0.000799054	0.031995	0.0131685	0.000356132	0.000647408	0.00344992	0.00723299	0.00599669
Rr27-6	0.00110335	0.000188228	0.000383009	0.0220716	0.000114787	0.00133833	0.00104146	0.00178144	0.000951992	0.00596483	0.000624528	0.000386433	0.00258801	0.199177	0.00101186	0.0055159	0.124317	0.00256598	0.0100877	0.000835097	0.00899817	0.00371542	0.0010639	0.00516679	0.00231885	0.00594779	0.000121012	0.00104327	0.00102896	0.0597149	0.00153683	0.122545	0.0554076	0.00209772	0.00043219	0.000358758	0.0222268	0.00170884	0.00228651	0.00016181	0.00272604	0.00109553	0.0157532	0.00492133	0.000646041	0.000941112	0.0070198	0.00571648	0.0103588
Cl27-1	0.00127809	0.00071974	0.000848022	0.0358474	0.000360339	0.00155306	0.000687047	0.00284097	0.00146895	0.00608464	0.00109753	0.000897999	0.00163326	0.185334	0.000560559	0.0063184	0.122523	0.00533157	0.00223975	0.000408037	0.00216842	0.00603009	0.00373133	0.00381045	0.00255154	0.00451268	0.000180937	0.00119303	0.00170731	0.0407508	0.00219062	0.116947	0.0580572	0.00240853	0.000442636	0.000282282	0.0451681	0.00207352	0.00227915	0.000127058	0.00173237	0.000823332	0.010496	0.0102504	0.00133038	0.00104479	0.00412149	0.00558442	0.0112756
Cl27-2	0.00145235	0.00063967	0.000708869	0.0456575	0.000204523	0.0016909	0.00102082	0.00290732	0.00161018	0.00673844	0.00147873	0.00149458	0.00138014	0.169832	0.00104087	0.00627461	0.135388	0.0048789	0.00212971	0.000544291	0.00196823	0.00643268	0.00352617	0.00382328	0.00327814	0.00480713	0.000187984	0.000628498	0.00205373	0.039581	0.00603787	0.125195	0.0502984	0.00273655	0.000459661	0.000360784	0.031829	0.00237879	0.00137864	7.92922e-05	0.00247438	0.00076947	0.00791901	0.0104631	0.00176499	0.000846717	0.00666066	0.00558983	0.0154817
Cl27-3	0.000812775	0.000469422	0.000385613	0.0301124	0.000244534	0.000700739	0.000517274	0.0025704	0.00111944	0.0065475	0.00106213	0.000971155	0.00131898	0.189315	0.000626993	0.00394126	0.103597	0.00348435	0.00254095	0.000472611	0.00204889	0.00428185	0.00695095	0.00425863	0.00316519	0.00353639	0.000220159	0.00136732	0.00114345	0.0495528	0.0020038	0.123758	0.0414102	0.00254488	0.00057351	0.000280984	0.0209558	0.00183595	0.00114014	0.000240265	0.00172813	0.000970489	0.0107939	0.0098719	0.000899418	0.00129333	0.00385303	0.00606836	0.0128019
Cl27-4	0.000535626	0.0001332	0.000408457	0.0195921	0.000203931	0.000494486	0.000733718	0.00158271	0.000868483	0.00593952	0.000796352	0.000360164	0.0011958	0.194075	0.000717452	0.0040547	0.0684974	0.00359647	0.00341031	0.00057554	0.0033742	0.00208867	0.00603522	0.00358509	0.00178751	0.00351783	0.000172179	0.00124293	0.000885391	0.0473734	0.00178191	0.101971	0.0389211	0.00277348	0.000708544	0.000291938	0.0182776	0.0014647	0.00207457	0.000154672	0.00144439	0.000380552	0.00929443	0.00648902	0.00122446	0.000608275	0.006195	0.00488353	0.011617
Cl27-5	0.00160109	0.000283365	0.000486874	0.0197146	0.000274559	0.000444621	0.000675639	0.00227549	0.000800566	0.00428334	0.000623659	0.000237743	0.000825358	0.209607	0.000339792	0.0050657	0.0539182	0.00234024	0.00205007	0.000276655	0.00177553	0.00169691	0.0044298	0.00259288	0.00150634	0.00247071	0.000288967	0.00103968	0.00121857	0.0488547	0.000807651	0.13766	0.0382463	0.00250959	0.000571974	0.0002009	0.0171175	0.00158041	0.00224749	0.000395599	0.000843204	0.000720464	0.0128841	0.00731012	0.000880557	0.000728964	0.00122214	0.00761837	0.00368407
Cl27-6	0.000755395	0.000171214	0.000539917	0.0249042	0.000160734	0.000528217	0.000658489	0.00192615	0.00116931	0.00763257	0.000729119	0.000504566	0.00281917	0.173764	0.000673632	0.00379133	0.0851594	0.00244914	0.00954789	0.000392039	0.00688526	0.00200811	0.00602087	0.00645805	0.00156563	0.0047389	0.00108043	0.00260868	0.0148527	0.0538504	0.00214843	0.11127	0.0416772	0.00337985	0.000575674	0.000403221	0.0187632	0.00264735	0.00262434	0.000936809	0.00120872	0.00271122	0.0216884	0.00875982	0.00297089	0.000768989	0.012327	0.00850469	0.0189743
El27-1	0.00048545	0.000277421	0.000436491	0.0245095	0.000394746	0.00135216	0.000468618	0.0027391	0.000996642	0.00517746	0.00106334	0.000287553	0.0018477	0.185722	0.000710147	0.00664058	0.0486165	0.00252597	0.00333572	0.000784843	0.00243681	0.00110467	0.0126046	0.00420197	0.00106346	0.00430616	0.00057026	0.00220419	0.000335638	0.0483628	0.00104198	0.109012	0.0332923	0.00221305	0.00108864	0.000336853	0.0269733	0.000835376	0.00148793	0.000599121	0.000634575	0.000830604	0.0208964	0.0214956	0.000359596	0.000788602	0.00181902	0.00314612	0.00511962
El27-2	0.000360685	0.000218833	0.000373588	0.0251626	0.000529813	0.00101624	0.000711493	0.00269506	0.000845541	0.00526252	0.00125816	0.000831724	0.00113282	0.191911	0.000846158	0.0071782	0.0642676	0.0030185	0.00267799	0.00062587	0.00213058	0.00140975	0.00973229	0.00401528	0.00107798	0.0060507	0.000344193	0.0017512	0.000754147	0.0464852	0.000688555	0.139584	0.0340435	0.00208507	0.00069088	7.36276e-05	0.0319101	0.000633294	0.00167252	0.000235803	0.000320898	0.000376532	0.0183525	0.0164789	0.000447974	0.000681758	0.00236303	0.00315315	0.00320905
El27-3	0.000321747	0.000238917	0.000520419	0.0266181	0.000474655	0.000493129	0.000463002	0.00297338	0.00100971	0.0046136	0.00118434	0.000312476	0.000956196	0.194768	0.000707953	0.00661176	0.0492004	0.00209421	0.00261264	0.000558164	0.00239306	0.000979136	0.00933158	0.0031865	0.000728256	0.004716	0.000309756	0.00176579	0.000300485	0.0391568	0.000280771	0.182184	0.0279642	0.00188149	0.000919764	0.000326114	0.0278216	0.000394091	0.00131003	0.000136494	0.000247271	0.000172536	0.0234192	0.0201514	0.000699648	0.000635108	0.000753914	0.00288269	0.00184268
El27-4	0.000498245	0.000224649	0.000358002	0.028998	0.000417601	0.000707206	0.000792406	0.00299179	0.00107811	0.00508315	0.000793194	0.00030699	0.00134541	0.181286	0.000623167	0.00802218	0.0680399	0.00268975	0.00317267	0.000455649	0.0029828	0.00120855	0.00959971	0.00281861	0.000876272	0.00542429	0.000362257	0.00134348	0.000447052	0.0409131	0.000254333	0.1639	0.0354694	0.0028938	0.000923911	0.00024826	0.035605	0.000606223	0.00184077	0.000409311	0.000548955	0.000638673	0.0193643	0.016569	0.000352167	0.000511905	0.00140047	0.00361588	0.00335092
El27-5	0.000372919	0.000316541	0.00037182	0.0254085	0.000439629	0.000728093	0.000634134	0.00275867	0.00109309	0.00425566	0.00125123	0.000250246	0.00136318	0.20115	0.000948297	0.00725451	0.0496828	0.00254798	0.00259589	0.000622981	0.00258316	0.000901	0.0115797	0.00308859	0.000910685	0.00396959	0.000468722	0.00137273	0.00030304	0.0470598	0.000235351	0.153363	0.0335742	0.0033978	0.00108625	0.000791887	0.031563	0.00104092	0.00137215	0.000699512	0.000737947	0.00107525	0.0165183	0.0154752	0.000483426	0.000640758	0.000677682	0.00323649	0.00265889
Sl27-1	0.000193224	0.000135859	0.000236209	0.0296836	0.000152255	0.000268908	0.00152634	0.00271846	0.000609188	0.00487562	0.000449504	0.00031423	0.00126924	0.16067	0.00037011	0.00864424	0.0851681	0.0021739	0.00218442	0.000687127	0.00267383	0.000770794	0.00781168	0.00222459	0.000513394	0.00519027	0.000243934	0.00164889	0.000260801	0.0227842	0.000935793	0.168227	0.0303891	0.00158159	0.000348933	7.68934e-05	0.0383768	0.000866216	0.00331366	0.000875585	0.000416611	0.000323969	0.0337793	0.0218172	0.000465139	0.00134774	0.00104534	0.00382177	0.00359997
Sl27-2	0.000122229	0.000176146	0.000560032	0.0337187	0.000370347	0.000311297	0.00118164	0.00419634	0.00104909	0.00563272	0.000839971	0.000199993	0.00116696	0.162577	0.000774534	0.00871183	0.0771928	0.00249436	0.00241644	0.000545386	0.00291753	0.00155801	0.00759749	0.00314529	0.00085105	0.00569943	0.000527342	0.00128711	0.000214157	0.0256183	0.000550662	0.152323	0.0328571	0.00183357	0.000202375	0.000169304	0.0333232	0.00104248	0.00156559	0.000868289	0.000482859	0.000436236	0.0405048	0.027357	0.000191138	0.00138073	0.000681009	0.00324143	0.00246534
Sl27-3	0.000180817	0.000177836	0.000334992	0.0299656	0.000220256	0.000219658	0.00134069	0.00358699	0.000927075	0.0048652	0.000526634	0.000341255	0.00123228	0.162761	0.000491214	0.00919466	0.0864381	0.00222972	0.00232119	0.000665776	0.00257606	0.00114676	0.00772542	0.00251161	0.000813912	0.0057318	0.000220342	0.0013763	0.000422146	0.0231235	0.000531436	0.156039	0.0323532	0.00177559	0.000507686	0.00011553	0.0298168	0.000919175	0.00138394	0.000673572	0.00026887	0.000368109	0.0381091	0.0274129	0.000105928	0.000950292	0.00065607	0.00326963	0.00225068
Sl27-4	0.000134002	0.00030244	0.000620302	0.021622	0.000310318	0.000450911	0.00089549	0.00199604	0.00120351	0.00560188	0.000902417	0.000375811	0.00115032	0.18591	0.000626573	0.00844497	0.0588219	0.00259549	0.0025501	0.000830595	0.00196114	0.00172839	0.00915931	0.00396361	0.000753763	0.00586642	0.000349476	0.00143754	0.000802863	0.0383285	0.000794546	0.0946854	0.0306358	0.00183447	0.000454881	0.000242538	0.0249795	0.000677938	0.00168943	0.000464713	0.000209473	0.00119563	0.0242589	0.0163906	0.000444437	0.00246296	0.000764442	0.00373233	0.00271831
Sl27-5	0.000137033	0.000211155	0.000239875	0.0263383	0.000211432	0.000357721	0.000834301	0.00226328	0.000697049	0.00486446	0.000422015	0.00021898	0.000619793	0.180032	0.000472961	0.00938171	0.0676165	0.0019604	0.00201663	0.000357832	0.00166887	0.000856809	0.00809579	0.00321282	0.000653285	0.00444192	0.000275811	0.00120162	0.000935513	0.0353284	0.000592172	0.143607	0.0320177	0.00156477	0.000473727	6.59175e-05	0.0239922	0.000415719	0.00154637	0.000671739	0.000137143	0.000317012	0.0247472	0.0169406	0.000656938	0.00171067	0.00142599	0.00367168	0.00314412
Sl27-6	0.00119181	0.000492567	0.00050318	0.0319473	0.000358448	0.000412969	0.000767937	0.00288719	0.00080673	0.00655954	0.000226581	9.60273e-05	0.00161608	0.194366	0.000527457	0.0051475	0.0611599	0.00335536	0.00323831	0.000291569	0.00300646	0.000490321	0.00630706	0.00420829	0.00134535	0.00608462	0.000482333	0.00195972	0.000447002	0.0345202	0.00333613	0.158361	0.0389973	0.00259952	0.000112403	9.54532e-05	0.0227018	0.00130245	0.0012653	0.000780424	0.000653171	0.000920662	0.0186778	0.0142723	9.10483e-05	0.00137516	0.00394495	0.00583112	0.00840061
SD 29	12:0	13:0	14:0 iso	14:0	14:1n-9	14:1n-7	14:1n-5	15:0 iso	15:0 anteiso	15:0	15:1n-8	15:1n-6	16:0 iso	16:0	16:1n-11	16:1n-9	16:1n-7	16:1n-5	17:0 iso	16:2n-6	17:0 anteiso	16:2n-4	17:1-branch	17:0	16:3n-4	17:1n-8	18:0 iso	16:4n-3	16:4n-1	18:0	18:1n-13	18:1n-9	18:1n-7	18:1n-5	18:2n-9	18:2n-7	18:2n-6	18:2n-4	18:3n-6	19:0	18:3n-4	19:1n-10	18:3n-3	18:4n-3	18:4n-1	20:0	20:1n-11	20:1n-9	20:1n-7
Ch29-1	0.000477277	0.000510059	0.000390376	0.0878849	0.00118639	0.00054216	0.000834698	0.00338918	0.000977345	0.0057771	0.000839606	0.000128273	0.00111642	0.220337	0.000481553	0.00313988	0.0785501	0.00577794	0.00171156	0.000299438	0.00184649	0.00154654	0.00256693	0.00216302	0.00119806	0.00350656	0.00250667	6.67314e-05	0.000348658	0.0147708	0.000282966	0.178522	0.0314745	0.0133307	0.000265141	0.000985164	0.0506719	0.00100865	0.00116382	0.000543721	0.000746663	0.000563146	0.0249934	0.0129808	0.000666535	0.000763397	0.00136024	0.00499411	0.00319312
Ch29-2	0.0012978	0.000617455	0.000865967	0.0620974	0.000714268	0.000867852	0.00077368	0.00573753	0.00192659	0.00755862	0.000567488	0.000266388	0.00186303	0.186531	0.000859324	0.00439984	0.120056	0.00725703	0.00312933	0.000693287	0.00252635	0.00348115	0.00418305	0.00341778	0.00224593	0.00380271	0.00199493	0.00108109	0.00078175	0.0176695	0.00101968	0.141957	0.0501179	0.00432643	0.000175862	0.000564307	0.0277269	0.00268204	0.00156589	0.000705017	0.00148504	0.00060855	0.0192696	0.0137314	0.000645421	0.00148905	0.00187377	0.00862524	0.0100851
Ch29-3	0.000332701	0.000288713	0.000285748	0.0932544	0.00155537	0.000346038	0.000886057	0.00293776	0.000930347	0.0050085	0.000597211	7.47257e-05	0.000936911	0.235194	0.000179132	0.0030869	0.0642247	0.00407657	0.00150598	0.000167806	0.00179726	0.00147838	0.00276326	0.00183563	0.00108086	0.00297088	0.00193883	0.000714683	0.000542997	0.0134922	0.000324219	0.204458	0.0281486	0.0117383	0.000110056	0.000501514	0.0623416	0.000910845	0.000834962	0.00054128	0.000480263	0.000271215	0.0288884	0.0145657	0.000192223	0.000495143	0.00167068	0.0058279	0.00249589
Ch29-4	0.000373003	0.000262057	0.000320772	0.0741026	0.00118343	0.000258988	0.000739855	0.00301936	0.00103237	0.00482812	0.000330232	6.05977e-05	0.000894524	0.221677	0.00019255	0.00277357	0.0678899	0.00293009	0.00213971	0.000174457	0.00168428	0.00112827	0.00495508	0.00225942	0.00071188	0.00323446	0.00175852	0.000649246	0.000349938	0.0162262	0.000285865	0.204213	0.0319839	0.0084894	0.000156291	0.000475591	0.0509647	0.00103603	0.00109028	0.000971902	0.000641076	0.000473263	0.0261387	0.0173185	0.000316332	0.00069763	0.00122982	0.00597431	0.00331836
Ch29-5	0.000341341	0.000372712	0.000265489	0.0975173	0.00138157	0.000328768	0.000995775	0.00285884	0.000848645	0.00503965	0.000714732	0.000141791	0.000665931	0.22779	0.000144619	0.00271798	0.0702293	0.00500081	0.0013641	0.000172305	0.00149984	0.0012877	0.00200365	0.00174499	0.000957485	0.00281001	0.002166	0.000657205	0.000398865	0.0134821	0.000411308	0.200785	0.0319219	0.0123622	9.1116e-05	0.000586792	0.0573877	0.000863821	0.000927252	0.000455375	0.000807757	0.000482816	0.025338	0.0135759	0.000481403	0.000432792	0.00318129	0.00588223	0.00583856
Ch29-6	0.000495041	0.000354151	0.00039832	0.0401531	0.000843849	0.00035483	0.000281637	0.00279797	0.000868782	0.00540816	0.000495494	0.000255344	0.00100506	0.229655	0.000113343	0.00318209	0.077215	0.007091	0.00122985	0.00032613	0.00155392	0.00268728	0.0027963	0.00245104	0.00326011	0.00251274	0.00128146	0.000946253	0.00116791	0.0185369	0.00031926	0.129508	0.0449357	0.00265398	0.000205654	0.000375577	0.0785478	0.00184583	0.000809441	0.000401218	0.00120804	0.000556128	0.0236111	0.014272	0.000700025	0.000762835	0.000517729	0.00865786	0.00428537
Ss29-1	0.000347245	0.000224233	0.000379264	0.0436113	0.000768213	0.000242862	0.000427356	0.00368513	0.0010916	0.00498668	0.000198003	0.000109782	0.00105266	0.24062	0.000324961	0.00261294	0.0681466	0.00153494	0.00284261	0.00018776	0.00178256	0.00156874	0.00794025	0.00332723	0.000944684	0.00413543	0.00162848	0.000744615	0.000637269	0.0252058	0.000193406	0.245692	0.024918	0.00268543	0.000786987	0.000316656	0.0277245	0.00109585	0.000839894	0.00106743	0.000583306	0.000293197	0.0219083	0.0170531	6.18246e-05	0.00133892	0.000282608	0.00452532	0.00142865
Ss29-2	0.000362878	0.00027997	0.00060603	0.0456763	0.00135955	0.000364212	0.000654833	0.00476812	0.00171273	0.00568657	0.000232061	0.000107185	0.00166701	0.201889	0.000605246	0.00374515	0.052596	0.00227099	0.00309002	0.000288251	0.00296289	0.00074023	0.00926332	0.00367736	0.00037551	0.00610419	0.00155656	0.00125596	0.000615008	0.0258009	0.000113508	0.26709	0.0254621	0.00352284	0.000429224	0.000362391	0.0453838	0.000659338	0.000862911	0.000957742	0.000506244	0.000446884	0.0283539	0.0164765	0.000305844	0.00154888	0.000330993	0.00540158	0.00123273
Ss29-3	0.00037154	0.000290737	0.000556769	0.0472193	0.000988078	0.000394333	0.000739728	0.00425142	0.00141699	0.00528453	0.000260596	0.000115307	0.00154262	0.204828	0.000482867	0.003904	0.0802642	0.00206596	0.00277153	0.000188159	0.00291384	0.00133479	0.00708382	0.00291924	0.000711713	0.0057969	0.00156748	0.000906078	0.000685297	0.0223666	0.000184631	0.287312	0.025734	0.00286149	0.000456189	0.00031508	0.0360647	0.000805539	0.000694806	0.000670399	0.000627795	0.000394188	0.0226451	0.013442	0.000109794	0.00130961	0.000417397	0.00479245	0.00128582
Ss29-4	0.000548089	0.000341362	0.00115067	0.0524095	0.00110076	0.000549342	0.00104588	0.00579551	0.00189843	0.00629284	0.000539806	0.000215203	0.00208423	0.222749	0.000975542	0.00515226	0.0741975	0.00201943	0.00322531	0.000439276	0.00330981	0.00181184	0.00532246	0.00417164	0.00078007	0.00661861	0.000925064	0.00143506	0.000472068	0.0222701	0.000122629	0.257334	0.0271343	0.00128591	0.000600153	0.000239929	0.0336927	0.000552869	0.000586392	0.000657571	0.000474588	0.000366323	0.0292451	0.0168776	0.000211266	0.00185116	0.000289043	0.00366329	0.0010349
Ss29-5	0.000551408	0.000372225	0.00212307	0.0598001	0.00146606	0.00102837	0.00180383	0.00730539	0.00240497	0.00676006	0.000305299	0.000178812	0.00294038	0.195016	0.00101584	0.00687999	0.0916465	0.002746	0.00365519	0.000176399	0.00378566	0.0023889	0.00571803	0.00505773	0.000542348	0.00938736	0.00125078	0.00184752	0.000695856	0.0244128	0.000355687	0.208523	0.0312789	0.00177924	0.000576681	0.000416974	0.0380996	0.000686157	0.000660884	0.000723155	0.000543529	0.000524896	0.031392	0.0153173	0.000284641	0.00178515	0.000510916	0.0035257	0.00123034
Ss29-6	0.000539704	0.0003153	0.00118831	0.0476056	0.00157505	0.000579139	0.00123144	0.00541358	0.00165143	0.00563574	0.000439576	0.000142436	0.00174116	0.226339	0.00246584	0.00363183	0.0706889	0.00282211	0.0036436	0.000429304	0.00279	0.000895376	0.0060097	0.00354931	0.000284093	0.00537519	0.000485466	0.000972552	0.000393052	0.0199679	0.00221519	0.20668	0.053792	0.00252196	0.000433204	0.000265244	0.0338261	0.000549169	0.000640378	0.000624686	0.000519948	0.000430107	0.0284594	0.0178	0.000299517	0.000910777	0.000333381	0.00211346	0.000832731
Zv29-1	0.000784914	0.00024735	0.000488155	0.0350995	0.000193889	0.000586353	0.0012158	0.00174007	0.000904456	0.00822355	0.000305865	0.000570727	0.00186813	0.124196	0.00272518	0.00744057	0.103624	0.00698088	0.00505858	0.000372784	0.00304044	0.00146083	0.0155215	0.00596109	0.00101513	0.00691814	0.0011088	0.000487422	0.001004	0.0408257	0.0188728	0.118988	0.0658391	0.0031187	0.000304859	9.65275e-05	0.012587	0.00354843	0.000614236	0.00206384	0.00190677	0.00143074	0.00734855	0.00430693	0.000496287	0.00039239	0.00693647	0.0160975	0.0342802
Zv29-2	0.00250687	0.000502469	0.000586354	0.0373523	0.000197253	0.000856402	0.00177739	0.00216874	0.000992184	0.00683793	0.000292995	0.000540938	0.00132157	0.118668	0.00231178	0.00690696	0.120249	0.00745042	0.00363675	0.000344024	0.00213226	0.00183276	0.0125911	0.00466866	0.00125476	0.00475515	0.0011617	0.000528029	0.00133887	0.0390364	0.0167904	0.127612	0.0618142	0.00453448	0.000140221	0.0001108	0.0124343	0.00245083	0.000740293	0.0011846	0.00170049	0.00128398	0.00699539	0.00749525	0.00027008	0.000736295	0.00507478	0.0129042	0.0261334
Zv29-3	0.00166807	0.000393525	0.000658483	0.0390626	0.000169893	0.000613139	0.00107172	0.00189891	0.00131056	0.00814445	0.00027442	0.000609943	0.00172254	0.123759	0.00239041	0.00684445	0.128509	0.00813415	0.00483269	0.00354648	0.00148079	0.00200302	0.0126167	0.00515924	0.00129424	0.00611641	0.00123745	0.00037446	0.00105487	0.0372381	0.0157497	0.130085	0.0574563	0.00397641	0.000413025	0.000168806	0.0131069	0.00297107	0.000440471	0.00143876	0.00128121	0.0010406	0.00762316	0.00768417	0.000203098	0.000507087	0.00583338	0.0142097	0.0306083
Zv29-4	0.000907149	0.000326139	0.000456214	0.0356202	0.000216051	0.00074654	0.00117268	0.0021714	0.00109713	0.00809387	0.000340306	0.000584242	0.00177036	0.128352	0.00250819	0.00815622	0.10876	0.00667177	0.00501519	0.000247423	0.00355428	0.00193983	0.0158404	0.00563122	0.00131075	0.00591408	0.00135238	0.000548118	0.00102428	0.0355522	0.0148437	0.116551	0.0594666	0.00422694	0.000830743	0.000281932	0.0143959	0.00322139	0.000707611	0.00200727	0.00135901	0.00105911	0.00787728	0.00557605	0.000182218	0.000820388	0.00808322	0.0145521	0.0339372
Zv29-5	0.00148145	0.000413085	0.000494809	0.036701	0.000379881	0.00107051	0.00165573	0.00239271	0.00120665	0.00694105	0.000386088	0.000687271	0.00175564	0.127299	0.00208441	0.006542	0.146518	0.00613761	0.00434256	0.000241762	0.00326387	0.00221738	0.0141191	0.00460098	0.00210781	0.00538602	0.0012059	0.000636471	0.00170529	0.0358666	0.0131285	0.129249	0.0621885	0.00483846	0.00120456	0.000726731	0.0152133	0.0034892	0.00137162	0.00154108	0.00212192	0.00134022	0.00813137	0.00728226	0.000237885	0.000630733	0.00638706	0.0145805	0.0293393
Zv29-6	0.00113561	0.000389808	0.000633651	0.0417397	0.000259631	0.00102858	0.00179553	0.00191963	0.00135479	0.00736395	0.000279005	0.000729223	0.00164143	0.126456	0.00261877	0.00477256	0.191933	0.00632784	0.00335182	0.000241151	0.00295846	0.00263918	0.0103183	0.00390713	0.00182688	0.00560103	0.00085711	0.000429385	0.0013273	0.0270749	0.0164179	0.142747	0.0555797	0.00485102	0.000376904	0.000256816	0.013288	0.00328905	0.000868056	0.000807457	0.0015679	0.0008237	0.00871921	0.00916814	0.000179445	0.00048855	0.00849561	0.0115827	0.032191
Pflu29-1	0.000586492	8.21085e-05	0.000148757	0.00729003	9.61898e-05	0.000293706	0.000288686	0.00120775	0.000207189	0.00203141	0.000323235	0.000221823	0.00771274	0.115312	0.000847131	0.0153471	0.0839466	0.00211889	0.00538924	8.00027e-05	0.00155805	0.000397272	0.00951101	0.00190478	0.000121775	0.0042947	0.137489	0.00115735	0.00228249	0.0246274	0.000766116	0.0939629	0.0421286	0.000350258	0.00317972	0.000183225	0.0252939	0.000676432	0.0013981	0.000628282	0.00054191	0.000544019	0.0085304	0.024345	0.0307554	0.000971346	0.000464304	0.00380974	0.00213622
Pflu29-2	0.000881873	0.00024827	0.000251751	0.0167867	0.00010826	0.000330801	0.00128398	0.00184045	0.000371832	0.00363035	0.000487989	0.000431824	0.00589049	0.133042	0.000780856	0.0150582	0.107122	0.00283354	0.00556784	0.000143729	0.00212749	0.000759953	0.0126318	0.0019702	0.000551068	0.0047667	0.0907832	0.00280067	0.00230632	0.0311715	0.000892128	0.116724	0.0492454	0.00159423	0.0024601	0.000264159	0.0198849	0.00052933	0.00085099	0.00108893	0.000550228	0.000656138	0.00719225	0.00443307	0.0246899	0.00105865	0.000885531	0.00530632	0.00551867
Pflu29-3	0.00105407	0.000462046	0.000212215	0.0135455	0.000180293	0.000351553	0.000913562	0.00201252	0.000362103	0.00350585	0.000498958	0.000216511	0.00826989	0.135059	0.000686837	0.015645	0.0961896	0.00336278	0.00635655	0.000259511	0.00259451	0.00214315	0.00510799	0.00264289	0.000984385	0.00598549	0.101317	0.00341242	0.00297384	0.0363672	0.00140592	0.0869311	0.0471499	0.00119212	0.00402115	0.000269697	0.0268643	0.00131631	0.00154741	0.000356316	0.00108293	0.00100636	0.0116738	0.00361422	0.0259657	0.00126965	0.000610689	0.00390781	0.00217525
Pflu29-4	0.00107144	0.000315664	0.000425577	0.0166864	0.00026188	0.00120844	0.00207559	0.00273364	0.00079774	0.00401396	0.000831731	0.000373668	0.0045765	0.133096	0.000735682	0.0174464	0.101655	0.00234895	0.00568972	0.00100007	0.00376398	0.00100984	0.00859072	0.00348769	0.00092813	0.00702483	0.000692048	0.0810699	0.00434753	0.02536	0.00124824	0.156075	0.042392	0.00137349	0.00414835	0.000546889	0.0390202	0.00112362	0.00320033	0.00146033	0.000689779	0.000858843	0.0213828	0.0155401	0.0222098	0.00159898	0.00123557	0.00346245	0.00227019
Pflu29-5	0.000385878	0.000123294	0.000273042	0.01833	0.000310088	0.000145318	0.000627875	0.00179346	0.00248178	0.00373138	0.000707084	0.000371846	0.00517896	0.134934	0.000630389	0.0179494	0.101922	0.00248548	0.00529887	0.000529551	0.00269537	0.00066176	0.0102393	0.00255946	0.000770166	0.00517215	0.000936349	0.0898428	0.00554074	0.0219463	0.00113083	0.133683	0.0354157	0.00189073	0.00289269	0.000353581	0.0216618	0.000808896	0.00187487	0.00175454	0.000581753	0.000805652	0.00952792	0.00564297	0.0237846	0.000947354	0.000870162	0.00358921	0.00238577
Pflu29-6	0.000404358	0.000174755	0.000338515	0.0233891	0.000255449	0.000971882	0.00253637	0.00298872	0.000899947	0.00408352	0.000727438	0.000491443	0.00621759	0.122299	0.000816281	0.0173705	0.119732	0.00293811	0.00614881	0.000620922	0.00338119	0.00144835	0.0103936	0.00235612	0.00104234	0.00549432	0.00111212	0.0752083	0.000802163	0.0204218	0.00213275	0.149668	0.0431509	0.00235562	0.00254452	0.000455998	0.0220769	0.00131362	0.0018325	0.00241756	0.00105159	0.000920667	0.00892457	0.00540453	0.0240228	0.000785161	0.001835	0.00467686	0.00492446
Ssa29-4	0.000437827	0.000366245	0.000499234	0.0395638	0.00099375	0.000431143	0.000616794	0.00303348	0.00116327	0.00396177	0.000225225	8.4913e-05	0.00140181	0.176624	0.000719001	0.00482619	0.0540249	0.00231502	0.00299392	0.000117557	0.00169528	0.00090687	0.00479435	0.00269381	0.00043656	0.00472154	0.00101921	0.000740072	0.00034581	0.0284867	0.000578442	0.201636	0.0391097	0.00387362	0.000242706	0.000238205	0.0352843	0.000686234	0.000374946	0.000212228	0.0008237	0.000882125	0.0263166	0.0125219	0.000134769	0.00123278	0.00024638	0.00865437	0.00176309
Ssa29-5	0.00040073	0.000301217	0.00068289	0.0435967	0.000907885	0.000450162	0.000590383	0.00486474	0.00149382	0.00481197	0.000206816	0.000111678	0.00153065	0.19159	0.000650675	0.00435351	0.0602848	0.00233468	0.00307463	0.000164852	0.00228093	0.000949514	0.00506633	0.00330016	0.000441575	0.00525977	0.00114543	0.000942682	0.000462056	0.0290047	0.000184682	0.258747	0.04102	0.00359882	0.000297821	0.000200793	0.0376947	0.000816325	0.000334515	0.000456986	0.000822346	0.000894617	0.0266434	0.0121289	0.000128076	0.00141378	0.000301271	0.0114936	0.00254092
Ssa29-6	0.000428069	0.000268778	0.000568628	0.0416843	0.00100921	0.00057554	0.000616066	0.00406652	0.00135583	0.00450701	0.000255518	0.000107522	0.00159298	0.187857	0.000733968	0.0042554	0.055416	0.0026232	0.00265168	0.000155848	0.00180051	0.000997053	0.00579016	0.00285513	0.000557027	0.00459685	0.000799865	0.000721324	0.000334429	0.0300739	0.000311061	0.211089	0.0376239	0.00377347	0.00039519	0.000336367	0.034798	0.000740186	0.000462677	0.000252495	0.000881558	0.000734302	0.0263808	0.0138711	0.000125665	0.000924769	0.000150513	0.00666695	0.0017531
St29-1	0.000368957	0.000185657	0.000534136	0.0337135	0.000388612	0.000429532	0.000525716	0.00358139	0.00111747	0.00552639	0.000334958	6.38082e-05	0.00139963	0.192969	0.000268195	0.00460238	0.0619719	0.00154695	0.00268094	0.000171639	0.00214105	0.00149485	0.00503614	0.00426128	0.000561001	0.00542947	0.00126522	0.000786512	0.000458676	0.0333641	0.000101182	0.223447	0.0334065	0.00159887	0.000331559	0.000282286	0.0365921	0.000814808	0.000557357	0.00055407	0.00104592	0.000740997	0.0270026	0.0112245	0.000306974	0.0013795	0.000685739	0.00788966	0.00232184
St29-2	0.000450621	0.000224165	0.000578545	0.0407241	0.000604846	0.000387005	0.000489312	0.00343246	0.0012393	0.00467372	0.00054346	9.54949e-05	0.00128855	0.202715	0.000336706	0.00431604	0.0502064	0.00224225	0.00220619	8.73675e-05	0.00210466	0.000879523	0.00575938	0.00351202	0.00525606	0.000580142	0.0012004	0.000886926	0.000296289	0.0335011	5.48627e-05	0.250031	0.028427	0.00158003	0.000296811	0.000221555	0.0343107	0.000596284	0.000339702	0.000416986	0.000565355	0.000580229	0.0249336	0.0132519	0.000156644	0.0012832	0.000274901	0.00765116	0.00153205
St29-3	0.000591955	0.000191806	0.000385833	0.0344005	0.00038237	0.000295529	0.000830417	0.00250916	0.000854554	0.00386132	0.000343029	0.000122489	0.00110171	0.202481	0.000182315	0.00398743	0.0674243	0.00156974	0.0022365	7.31437e-05	0.00175412	0.000807759	0.00572371	0.00329518	0.00414134	0.0003588	0.000820999	0.000979129	0.000273466	0.0437671	4.59242e-05	0.271203	0.0337427	0.00114472	0.000371503	0.000218824	0.0265841	0.00078974	0.000265287	0.000715629	0.000591218	0.000576392	0.0218676	0.00818002	0.000101232	0.0013887	0.000175111	0.0124938	0.00181455
St29-4	0.000619591	0.000302121	0.000565689	0.0430035	0.000494408	0.000421779	0.000508484	0.0040475	0.00127466	0.00524647	0.000515886	0.000140658	0.00144692	0.187392	0.000265231	0.00450711	0.0570449	0.00268197	0.00294309	0.000121981	0.00247881	0.00190924	0.00465475	0.00359979	0.00469297	0.000685766	0.00132435	0.00124303	0.000419383	0.0341526	8.91205e-05	0.208389	0.0368665	0.00228613	0.000327301	0.000395996	0.0349431	0.000971139	0.000829141	0.000513419	0.000974182	0.000626268	0.0289198	0.0127305	9.12857e-05	0.00184506	0.000346126	0.00782094	0.00210508
St29-5	0.000391328	0.000143464	0.000206808	0.0282031	0.000346221	0.000268087	0.000349621	0.00147725	0.000494589	0.00334803	0.000323623	7.30647e-05	0.000772726	0.197102	9.42598e-05	0.00417187	0.0605078	0.00378215	0.00114159	4.73757e-05	0.00105661	0.00137466	0.00268332	0.00194204	0.00109932	0.0027677	0.000837373	0.000137596	0.000338468	0.03945	3.52741e-05	0.161412	0.0498548	0.00273578	0.000985997	0.000183791	0.03913	0.00125945	0.000338689	0.000193397	0.00184422	0.000911196	0.0178015	0.00624205	0.000230243	0.000719918	0.000302583	0.011744	0.00322154
St29-6	0.000766225	0.000957918	0.0012712	0.0424451	0.000712587	0.000458486	0.000791303	0.00501895	0.00221609	0.00631445	0.000721874	0.000289007	0.00171507	0.202794	0.00119462	0.00450233	0.0532788	0.0015356	0.00393061	0.000984869	0.00337746	0.00126832	0.00776308	0.0059697	0.00146463	0.00553186	0.000692018	0.00179092	0.000943587	0.0436714	0.000625304	0.128355	0.0347198	0.00135677	0.000403563	0.000511887	0.0351461	0.00162381	0.000516265	0.000336112	0.0028299	0.00135273	0.0355596	0.0201182	0.000816118	0.00115957	0.000507124	0.00738423	0.00133489
Aa29-1	0.00221219	0.00023093	0.000469666	0.0398097	0.000159049	0.00148428	0.00166817	0.0024706	0.00112267	0.00403206	0.00052984	0.000206039	0.00129947	0.181692	0.000833692	0.00842636	0.0988232	0.00190816	0.00315767	0.000482696	0.00279035	0.0028491	0.00373107	0.00307783	0.000817693	0.0046326	0.000165836	0.000975631	0.000161037	0.048569	0.00098101	0.271321	0.062012	0.00219659	0.00116382	0.000853338	0.0269594	0.00148386	0.00101568	0.000246057	0.00201596	0.00126958	0.00844426	0.00158034	0.00126324	0.00123934	0.00197934	0.00637735	0.00353887
Aa29-2	0.00199674	0.000329427	0.000769008	0.0370012	0.000289404	0.00236711	0.00129251	0.00282073	0.00119442	0.00392357	0.000763909	0.000282004	0.00113813	0.179343	0.000720095	0.00741994	0.0865981	0.00166053	0.00266122	0.000394361	0.00223194	0.00204771	0.00320176	0.00282831	0.000720501	0.00498822	0.000411642	0.000572684	0.000283049	0.0460682	0.000486267	0.300215	0.0480403	0.00145967	0.000789011	0.000573886	0.0258735	0.00112383	0.000823104	0.000202824	0.00139867	0.00110501	0.0106524	0.00211811	0.000396824	0.00135852	0.000734982	0.00843295	0.00188843
Aa29-3	0.000715236	0.000142482	0.000230377	0.0320089	0.000120921	0.000771927	0.00104325	0.00210801	0.000519647	0.00399725	0.000446213	0.000152287	0.00128692	0.198943	0.000238356	0.01169	0.0779791	0.00228724	0.00232066	0.000227249	0.00258318	0.00100485	0.0060173	0.00242896	0.000631082	0.00383338	0.000263178	0.000973546	0.000257176	0.0354308	0.000581998	0.300408	0.043082	0.00184773	0.00110944	0.000469988	0.020824	0.00105563	0.000777293	0.000373316	0.000981974	0.000730085	0.0131101	0.00220749	0.000111269	0.000744935	0.000628054	0.0065996	0.00181202
Aa29-4	0.00068004	0.000156262	0.000328218	0.0343816	0.000174505	0.000803597	0.00105239	0.00239997	0.000720282	0.00397512	0.000517256	0.000156102	0.00128349	0.191218	0.000360475	0.0108368	0.0770529	0.00233505	0.00232509	0.000212233	0.00269808	0.00112289	0.00644741	0.00229368	0.000698606	0.00391936	0.000286177	0.00101208	0.000211284	0.0371919	0.000540866	0.295231	0.0454548	0.00176227	0.001057	0.000432488	0.0237386	0.00106315	0.000739868	0.000312091	0.000796697	0.000677221	0.0146635	0.00288652	0.00022733	0.000730287	0.000412088	0.00653671	0.00149036
Aa29-5	0.00168289	0.0002928	0.000653537	0.0358267	0.00031177	0.0015531	0.00156023	0.00261419	0.00106654	0.00381561	0.000603417	0.000199666	0.00119359	0.17345	0.000460415	0.00835111	0.0935462	0.00191922	0.00254341	0.000324341	0.00243487	0.00198831	0.00458453	0.00209513	0.000716202	0.00489553	0.000402541	0.000921721	0.0002874	0.0365397	0.000478996	0.298499	0.0443813	0.00142727	0.00073949	0.000462543	0.0278535	0.00102828	0.00100944	0.000119881	0.00100691	0.000845325	0.0147452	0.00277146	0.000348003	0.000963645	0.00055717	0.00757544	0.00179338
Aa29-6	0.00146372	0.000277485	0.000574701	0.0444142	0.000289092	0.000609406	0.00120244	0.00254817	0.000995436	0.00474873	0.000516559	0.000239731	0.00124682	0.182697	0.000276108	0.00545284	0.111015	0.00176048	0.00211376	0.000377679	0.00181119	0.00440618	0.00231681	0.0037353	0.00167738	0.00400119	0.000319489	0.000630709	0.00067515	0.0325412	0.000300053	0.303518	0.0444406	0.00206886	0.000487583	0.000457618	0.024117	0.00151726	0.000766631	0.000104821	0.00285909	0.00106049	0.0130517	0.00378887	0.00117075	0.000903362	0.000563598	0.00983044	0.00321232
Rr29-1	0.000328748	0.000165591	0.000154398	0.0263192	8.24566e-05	0.000569428	0.00221323	0.00126189	0.000579769	0.00616687	0.000583826	0.000413199	0.00265612	0.178189	0.000331422	0.00754581	0.143386	0.00225869	0.00907033	0.000262146	0.0059377	0.00263787	0.00168311	0.00448799	0.00136007	0.00701624	0.00360981	0.000769155	0.000953223	0.0438095	0.000500286	0.186043	0.0548723	0.00386365	0.00066765	0.00036536	0.0104757	0.00208608	0.00565405	0.000120217	0.00129611	0.00147904	0.00623377	0.00290092	0.000302304	0.000695867	0.00335263	0.018617	0.0114943
Rr29-2	0.000304629	0.000255961	0.000199594	0.0392369	0.000123604	0.00115648	0.00149129	0.000785034	0.000401018	0.00468035	0.000694178	0.000483768	0.00193726	0.13948	0.000204104	0.00372884	0.27548	0.00269837	0.00527965	0.000373818	0.00418279	0.00567514	0.000750788	0.00260294	0.00286596	0.00400842	0.00180066	0.000358291	0.00110324	0.0289145	0.00188501	0.14648	0.0592754	0.00319458	0.000388286	0.000319521	0.015569	0.00209206	0.00110995	7.74748e-05	0.00263627	0.000735628	0.00768715	0.00627207	0.000888308	0.00046968	0.00976541	0.0163692	0.0272291
Rr29-3	0.00025689	0.000246305	0.000180403	0.0376664	9.8413e-05	0.000978536	0.0017473	0.000955676	0.000476366	0.00657553	0.000637575	0.000433951	0.00259976	0.157569	0.000146342	0.0046159	0.240693	0.00273385	0.00882699	0.000359196	0.00608689	0.00498027	0.000771611	0.00381727	0.00216329	0.00570737	0.00305396	0.000463402	0.00140615	0.0324014	0.0010427	0.185088	0.0521845	0.00350847	0.000712822	0.000447056	0.0114585	0.00277084	0.000868247	0.000104859	0.00194452	0.000932919	0.00627898	0.00547159	0.000673836	0.000551884	0.00410067	0.0209749	0.0187681
Rr29-4	0.000369394	0.00025758	0.000239818	0.0357584	0.00011833	0.00122328	0.00173923	0.00110375	0.000539202	0.00553642	0.000564825	0.000390832	0.00242133	0.142814	0.000135403	0.00427771	0.256964	0.00224356	0.00771217	0.000307437	0.00543601	0.00429323	0.000540886	0.00328954	0.00161913	0.00574796	0.00255503	0.000646087	0.0010916	0.0329694	0.00101531	0.202041	0.0542118	0.00304297	0.000755682	0.000433395	0.0121585	0.00314079	0.000840535	0.000110939	0.00170215	0.000959188	0.00699709	0.00483691	0.000675429	0.00046987	0.00512156	0.0219491	0.0181921
Rr29-5	0.000325806	0.000206178	0.000183815	0.0293959	9.71363e-05	0.000511641	0.00133842	0.000876538	0.000462811	0.00503587	0.000404051	0.000126134	0.00188131	0.160668	0.000100628	0.00646831	0.156012	0.00237048	0.00692389	0.000250943	0.00473778	0.00298832	0.00128612	0.003706	0.00134381	0.00437416	0.00319363	0.000419134	0.000755969	0.0459421	0.000829201	0.162586	0.0569014	0.00363058	0.000545042	0.000387807	0.0118882	0.00271319	0.00117733	0.000133295	0.00151542	0.0011963	0.00580377	0.00362718	0.000296116	0.000723961	0.00253889	0.0219568	0.013088
Rr29-6	0.000325806	0.000206178	0.000183815	0.0293959	9.71363e-05	0.000511641	0.00133842	0.000876538	0.000462811	0.00503587	0.000404051	0.000126134	0.00188131	0.160668	0.000100628	0.00646831	0.156012	0.00237048	0.00692389	0.000250943	0.00473778	0.00298832	0.00128612	0.003706	0.00134381	0.00437416	0.00319363	0.000419134	0.000755969	0.0459421	0.000829201	0.162586	0.0569014	0.00363058	0.000545042	0.000387807	0.0118882	0.00271319	0.00117733	0.000133295	0.00151542	0.0011963	0.00580377	0.00362718	0.000296116	0.000723961	0.00253889	0.0219568	0.013088
Cl29-1	0.000773086	0.000235306	0.000412556	0.0413632	0.000101929	0.00136939	0.000744775	0.00182081	0.00114638	0.004687	0.000386994	0.00024143	0.000951541	0.170522	0.000579914	0.00353739	0.106707	0.00309431	0.00217256	0.000218924	0.00176063	0.00407355	0.0043956	0.00270214	0.00298851	0.00238899	0.000813557	0.000148666	0.00092502	0.0426831	0.00364195	0.170229	0.0339336	0.00312459	0.000470799	0.000168845	0.0122962	0.00179799	0.000688504	0.000233937	0.00246007	0.000362434	0.00607508	0.00480284	0.000557704	0.00047368	0.0125206	0.00869828	0.0245156
Cl29-2	0.0013235	0.000154747	0.000423219	0.0358713	0.000120511	0.00059158	0.000776761	0.00137214	0.000695702	0.00324697	0.000192275	5.72552e-05	0.00109676	0.201758	0.00020129	0.00292456	0.122055	0.00187249	0.00253507	0.00178031	0.00507784	0.0029195	0.00183991	0.00250563	0.00202939	0.00240003	0.000792905	0.000789661	0.000949289	0.0369252	0.000713247	0.173215	0.043931	0.0022473	0.000217067	0.000301264	0.0389177	0.00109397	0.0117723	0.000172216	0.00141019	0.000882029	0.0147272	0.0223796	0.00050498	0.000918	0.00188313	0.00942312	0.00535235
Cl29-3	0.000701611	0.000135127	0.000305012	0.0279723	1.86561e-05	0.000505234	0.0013238	0.00144955	0.000784432	0.00366541	0.000156942	0.000164954	0.00164211	0.21344	0.000239569	0.00381484	0.128613	0.00201815	0.00350466	0.000283164	0.00752996	0.00100418	0.00335733	0.00364535	0.0008357	0.00289511	0.000994097	0.000235625	0.000376452	0.0460937	0.00638727	0.170891	0.0417867	0.00257964	0.000370754	0.000222608	0.0203745	0.00104818	0.00227384	0.00051576	0.00122309	0.000953987	0.0107238	0.00698648	0.000117256	0.000997752	0.0064014	0.0157995	0.00844507
Cl29-4	0.000800048	0.000512155	0.00050896	0.0340485	3.78494e-05	0.000471662	0.00072926	0.0020124	0.000863507	0.00543382	0.000589963	0.000573715	0.00241912	0.168089	0.000579896	0.00397466	0.126994	0.00305292	0.00404111	0.000132999	0.00301664	0.00208289	0.00371051	0.00353837	0.00116451	0.00370859	0.000462241	0.000280315	0.000476464	0.0409898	0.00457248	0.153095	0.0476662	0.00287292	0.000603572	0.000206628	0.018857	0.00166017	0.00219382	0.0010936	0.00192518	0.000849068	0.00896116	0.00594466	0.000213049	0.000846892	0.0194543	0.0101368	0.0356351
Cl29-5	0.000815037	0.000204937	0.000718333	0.04375	0.000157769	0.000641333	0.00279472	0.00233385	0.00128563	0.00611829	0.000398985	0.000384716	0.00207751	0.15982	0.00158808	0.00328073	0.144016	0.00355517	0.00389511	0.000867416	0.0028974	0.00165912	0.00488665	0.00320608	0.00121236	0.00475376	0.00100263	0.000282652	0.000634725	0.0336827	0.0116949	0.214501	0.0480948	0.00377405	0.00105485	0.00036339	0.00954428	0.00201434	0.000234966	0.000997777	0.00190567	0.0010493	0.00661382	0.00400011	0.000237006	0.000706727	0.0158621	0.0116653	0.0338734
Cl29-6	0.000704713	0.000166079	0.000651481	0.0358829	0.000151864	0.000625785	0.00132191	0.00202992	0.00125878	0.00640354	0.000444466	0.000408499	0.00199686	0.165771	0.00156395	0.00431463	0.122692	0.00384487	0.00406996	0.000134525	0.00263913	0.00120821	0.00554192	0.00345814	0.000784368	0.00433375	0.00109284	0.000171431	0.000397572	0.0365544	0.012058	0.172022	0.0494379	0.00374644	0.000635433	0.000248782	0.0128265	0.0025154	0.000402332	0.00145968	0.00195495	0.00113162	0.00702764	0.00319624	0.000162636	0.000544963	0.017108	0.0139084	0.0408223
El29-1	0.000258343	0.000141651	0.000209422	0.0235114	5.54438e-05	0.000468842	0.000476945	0.00164775	0.000722506	0.00569543	0.000713718	0.000194575	0.00229733	0.185458	0.000418103	0.0120522	0.123312	0.00262475	0.00597607	0.000195218	0.00370449	0.00197217	0.00677376	0.00355909	0.00100306	0.00651696	0.00155974	8.69727e-05	0.000286636	0.0356827	0.00107091	0.175005	0.0391282	0.00223641	0.000814837	0.000287279	0.0154824	0.00141544	0.00104111	0.000933135	0.00117814	0.000649784	0.00809764	0.00583549	0.000197204	0.000521657	0.001053	0.00673414	0.0066536
El29-2	0.000425616	0.000150589	0.000656638	0.0233128	6.40668e-05	0.000191276	0.000171409	0.00123139	0.00068099	0.00573758	0.000482589	5.09949e-05	0.00170451	0.203549	0.000223735	0.00761449	0.0713948	0.00264184	0.0043182	6.54976e-05	0.00235013	0.00070507	0.00749982	0.00376666	0.000274146	0.00513761	0.000935079	0.000154014	0.000137717	0.0421705	0.00118891	0.128256	0.0372894	0.00226747	0.000499557	0.000381715	0.0237075	0.000842544	0.00128854	0.00102514	0.000614949	0.000527047	0.0102012	0.00532285	0.000119336	0.000379989	0.00112886	0.00361131	0.00582871
El29-3	0.000449488	0.000194877	0.000340235	0.0313207	0.000205175	0.000799689	0.00137452	0.00231793	0.000728436	0.00648873	0.00031969	0.000240635	0.00249217	0.172457	0.000473182	0.00843881	0.111224	0.00234968	0.00763707	0.00040114	0.00523994	0.00387749	0.00457128	0.00425861	0.00254594	0.00664583	0.00136338	0.0024012	0.00124808	0.0361117	0.00145576	0.141942	0.0387312	0.00213114	0.000346425	0.000135348	0.0300009	0.00124232	0.001323	0.000449586	0.00178168	0.000894909	0.0223541	0.0113639	0.000599332	0.000677392	0.00335342	0.00777244	0.00865809
El29-4	0.00107354	0.000196297	0.000345805	0.0284419	0.00018259	0.000565846	0.00269875	0.00171769	0.000998561	0.00500895	0.000633761	0.000326415	0.00177863	0.170818	0.000564644	0.0107317	0.0761041	0.00216524	0.00409231	0.00045585	0.00300096	0.00173609	0.00689587	0.00411892	0.000886469	0.0074199	0.000596102	0.000522905	0.000387177	0.0505239	0.000468225	0.134853	0.0339507	0.00143231	0.000804516	0.000232136	0.0300177	0.000810652	0.00184963	0.00121783	0.000895608	0.00227716	0.0140254	0.00706664	0.000190081	0.00149639	0.000912874	0.00446759	0.00515697
El29-5	0.000715958	0.000162503	0.000468574	0.0286417	0.000114765	0.000465806	0.00143457	0.00255793	0.00125889	0.00545337	0.000473985	0.000244952	0.00185422	0.176713	0.00060006	0.00898847	0.0875873	0.00220209	0.00448494	0.000603081	0.00326029	0.00182238	0.00531077	0.00431716	0.000790829	0.0074839	0.00078835	0.000702017	0.000366539	0.0451127	0.00061209	0.140054	0.0377272	0.00147872	0.000751657	0.000398473	0.0265729	0.00098128	0.00157989	0.000677427	0.000852747	0.00150133	0.0203953	0.00959963	6.56909e-05	0.000924222	0.00136465	0.00522526	0.00463674
El29-6	0.000526545	0.000146634	0.000405744	0.0241882	0.000230818	0.000594814	0.000990961	0.00243486	0.00101888	0.00565448	0.000294645	0.000155035	0.00218249	0.176171	0.000293359	0.00752228	0.0828845	0.00188006	0.00592359	0.000162922	0.00389748	0.00121934	0.00671133	0.00501621	0.00053768	0.00615167	0.00178557	0.00101302	0.000370243	0.0473293	0.000476259	0.158631	0.0397807	0.00188773	0.00100738	0.000264825	0.0225631	0.0010606	0.00092198	0.000794342	0.000657348	0.000875125	0.0179567	0.0102146	8.64625e-05	0.00087061	0.00186565	0.0075913	0.00648499
Sl29-1	0.00066801	0.000336051	0.000479649	0.0334295	0.000143315	0.000506852	0.00128272	0.00291186	0.000911015	0.00620451	0.000444397	0.000381349	0.00453073	0.164525	0.000770733	0.0100146	0.131252	0.00287081	0.00401458	0.000382416	0.00301056	0.00313701	0.00586775	0.00345459	0.00119207	0.00706645	0.000314053	0.0225597	0.000386476	0.0303236	0.000690646	0.16249	0.0389733	0.0016482	0.00107504	0.000198969	0.0225648	0.00103417	0.00134605	0.000386816	0.00085948	0.00092264	0.0205494	0.0129802	0.00782078	0.00120142	0.000991632	0.00583278	0.00348467
Sl29-2	0.000376811	0.000199847	0.000512358	0.0308885	0.000278536	0.000678768	0.00114637	0.00339972	0.0010417	0.00599112	0.000428858	0.000256266	0.00541334	0.164567	0.0006254	0.0101485	0.0906252	0.00218089	0.00434147	0.000269803	0.00291289	0.00199433	0.00626412	0.00407533	0.00694953	0.00153352	0.000519551	0.0412629	0.000432367	0.0298506	0.000170997	0.162908	0.0333683	0.000906929	0.0013989	0.000257915	0.0284036	0.000702471	0.00105253	0.000479784	0.000413376	0.0010151	0.0293778	0.0174511	0.0146607	0.000955049	0.000602611	0.00437967	0.00208893
Sl29-3	0.000348501	0.00019813	0.000467979	0.0392112	0.00037326	0.000493707	0.00112586	0.00380962	0.00104568	0.00650657	0.000437206	0.000254259	0.00151756	0.203311	0.000442337	0.00609715	0.0830749	0.00295385	0.00375271	0.000126224	0.00209879	0.00132549	0.00789605	0.0041131	0.000678012	0.00590862	0.00130853	0.000857505	0.000314077	0.0280592	0.000516913	0.207602	0.033371	0.00194383	0.000670271	0.000142751	0.0316817	0.00114355	0.000903679	0.00124707	0.000519374	0.00096683	0.0243148	0.0129821	0.000622303	0.00144264	0.000998203	0.00582266	0.00365329
Sl29-4	0.000347926	0.000300003	0.000455386	0.0293526	0.000376151	0.000328981	0.000764915	0.00281126	0.000834061	0.00622911	0.000300044	0.000256492	0.00162658	0.195158	0.000579541	0.00800076	0.0645678	0.00212423	0.00350903	0.000106393	0.00215249	0.00113982	0.00969938	0.00499664	0.00610273	0.000649408	0.000837147	0.0011512	9.65512e-05	0.0440295	0.00122455	0.15471	0.0351696	0.00125868	0.000990981	0.00018257	0.0238791	0.000828608	0.000642346	0.00149835	0.000391282	0.000594444	0.0189212	0.011579	0.000478774	0.00242521	0.0014147	0.00583655	0.00506039
Sl29-5	0.000392006	0.000172865	0.00045704	0.0301824	0.000195422	0.000257452	0.000942058	0.00319798	0.00093213	0.00633103	0.000329874	0.000196306	0.00151824	0.193663	0.000423432	0.00694459	0.065896	0.00218106	0.00344965	0.000156035	0.00203883	0.00103139	0.00740951	0.00480029	0.00615245	0.00114526	0.000922583	0.00159455	0.000105438	0.0362903	0.000337293	0.154505	0.0323483	2.03539e-06	0.000885704	0.0001657	0.0277495	0.000802127	0.000855766	0.00132141	0.000296182	0.000608709	0.0281676	0.0194512	0.000820273	0.00182332	0.000543856	0.00427197	0.00236209
Sl29-6	0.000628272	0.000240611	0.000348378	0.0337202	0.000165707	0.000480523	0.00207867	0.00265844	0.000954218	0.00858796	0.000448229	0.000437679	0.00259729	0.169092	0.000753517	0.00719702	0.0926961	0.00343713	0.00661885	0.00107884	0.00318654	0.000754033	0.0116221	0.00574616	0.000647207	0.00825094	0.00189505	0.00142781	0.00163654	0.0422311	0.00526694	0.137956	0.0464248	0.00289292	0.00237591	0.000137432	0.0176019	0.00175661	0.000691799	0.00232863	0.00106909	0.000898114	0.0123998	0.00740305	0.000285887	0.00255534	0.00615568	0.00608211	0.016266
SD 30	12:0	13:0	14:0 iso	14:0	14:1n-9	14:1n-7	14:1n-5	15:0 iso	15:0 anteiso	15:0	15:1n-8	15:1n-6	16:0 iso	16:0	16:1n-11	16:1n-9	16:1n-7	16:1n-5	17:0 iso	16:2n-6	17:0 anteiso	16:2n-4	17:1-branch	17:0	16:3n-4	17:1n-8	18:0 iso	16:4n-3	16:4n-1	18:0	18:1n-13	18:1n-9	18:1n-7	18:1n-5	18:2n-9	18:2n-7	18:2n-6	18:2n-4	18:3n-6	19:0	18:3n-4	19:1n-10	18:3n-3	18:4n-3	18:4n-1	20:0	20:1n-11	20:1n-9	20:1n-7
Ch30-1	0.000337429	0.000309267	0.000339957	0.0757619	0.000290037	0.000432281	0.000445511	0.00338552	0.00112569	0.00634242	0.000529771	0.000142307	0.00118726	0.219666	0.000183218	0.00295279	0.0627255	0.00484467	0.001693	0.000211123	0.00226592	0.00199854	0.00274382	0.00209244	0.00177553	0.00175782	0.000144323	0.0011291	0.000690712	0.00108412	0.0205718	0.000195277	0.151402	0.0318713	0.00244122	0.000419899	0.0393114	0.00180924	0.00186859	0.000525807	0.00099752	0.000549379	0.015521	0.0147527	0.000592369	0.00174422	0.000897218	0.0157108	0.00466389
Ch30-2	0.000545234	0.000233453	0.000319272	0.0410534	0.000935111	0.000769603	0.000845639	0.00281791	0.00130996	0.00502038	0.000955655	0.000358524	0.000927912	0.22187	0.000330257	0.00337759	0.0612848	0.00745034	0.00162997	0.00035098	0.00185014	0.00188702	0.00526194	0.0025979	0.00189482	0.00306538	0.00190508	0.000504083	0.00268603	0.0254833	0.000309521	0.135462	0.0367057	0.00516471	0.000384049	0.000549495	0.0505581	0.00353588	0.00241032	0.000819379	0.00082224	0.000732022	0.0200747	0.0138895	0.000521024	0.000538249	0.00089699	0.00559893	0.00282614
Ch30-3	0.000773109	0.00038224	0.000298509	0.0559865	0.000513045	0.000354997	0.000591164	0.00243592	0.00084267	0.00542001	0.000471996	0.000127319	0.000761137	0.198784	0.000267768	0.00296391	0.0848665	0.00408098	0.00109685	0.000318462	0.001818	0.00232044	0.00330329	0.00195053	0.00205874	0.0023871	0.00102503	0.00150014	0.00239342	0.0187059	0.000442214	0.147093	0.044063	0.00254022	0.000527096	0.000552657	0.0500981	0.00201516	0.0019894	0.000590276	0.00146668	0.000948434	0.0165498	0.0186198	0.000611895	0.00177524	0.00122072	0.0106748	0.00532154
Ch30-4	0.00144972	0.000354493	0.000428859	0.0488929	0.000811389	0.000579126	0.000732777	0.00272399	0.000952607	0.00553373	0.000548355	0.000606009	0.000993836	0.198196	0.000364615	0.0030621	0.175987	0.00579022	0.00127736	0.000547918	0.00146036	0.00672312	0.00215153	0.00172358	0.00857117	0.00299011	0.00104579	0.000487813	0.000394039	0.0141284	0.000218017	0.153221	0.0424707	0.00226025	0.000286891	0.000315295	0.040804	0.00252942	0.00150758	0.000440344	0.00151995	0.000857177	0.0174153	0.0234223	0.000861333	0.00122893	0.000910423	0.00999725	0.0047989
Ch30-5	0.000741259	0.000410014	0.000480407	0.0441435	0.00142601	0.000531035	0.000438198	0.00276743	0.00109649	0.00552629	0.00075475	0.000366557	0.000978513	0.217362	0.000297297	0.00400553	0.0981832	0.00779126	0.00117167	0.000368863	0.00134981	0.00348881	0.00246519	0.00182573	0.00396855	0.00249941	0.00121801	0.000487633	0.000623413	0.0147808	0.000228747	0.155243	0.0435644	0.00278352	0.000308914	0.000375594	0.065286	0.00287399	0.00126681	0.000372061	0.00177418	0.000867009	0.0251423	0.0231391	0.000559179	0.00112281	0.000901586	0.0114872	0.00573225
Ch30-6	0.000474645	0.00028442	0.00045188	0.0442026	0.00113705	0.000687423	0.000699358	0.00336683	0.00158103	0.00627072	0.0006224	0.000568525	0.00116775	0.209098	0.000249365	0.00348788	0.0941754	0.00713168	0.00115643	0.00031015	0.00151456	0.00278724	0.00312446	0.00203684	0.0031227	0.00261035	0.00149222	0.000545033	0.000728898	0.015952	0.000353945	0.148909	0.0434817	0.00310494	0.000376794	0.000642133	0.0559375	0.00316244	0.00178816	0.00067869	0.00191287	0.0010459	0.0216526	0.0174474	0.000521515	0.00162364	0.00109922	0.0118454	0.00658656
Ss30-1	0.000535923	0.000263542	0.000685918	0.0495901	0.000754299	0.00052013	0.000799041	0.00522223	0.00148424	0.0054553	0.000388783	0.000141861	0.00165511	0.231195	0.00103344	0.00502509	0.0716828	0.00188122	0.00193238	0.000302196	0.00298561	0.00131433	0.00382462	0.00241455	0.000527478	0.00526417	0.00038548	0.000770711	0.00036344	0.021782	5.48076e-05	0.3314	0.0264488	0.00090881	0.000812347	7.09386e-05	0.0295992	0.000304204	0.00086561	0.000336557	0.000235292	0.000151429	0.0295558	0.0154157	6.20684e-05	0.00168267	0.000171175	0.00272379	0.000567184
Ss30-2	0.000482155	0.000305181	0.000783177	0.0449196	0.00120155	0.00040677	0.000839359	0.0041983	0.00125119	0.00466342	0.000633885	9.94624e-05	0.00162062	0.209908	0.00110755	0.00456371	0.0581658	0.000936201	0.00080575	0.000397852	0.003205	0.000710372	0.00407147	0.00215452	0.000291994	0.0065338	0.00033198	0.000878839	0.000219978	0.0196729	5.31444e-05	0.371313	0.0220328	0.000714097	0.000443472	7.51863e-05	0.0305754	0.000224684	0.000546271	0.00041263	0.000576277	0.000483012	0.0239483	0.0142871	0.000102534	0.00179034	0.000702231	0.00368273	0.000517578
Ss30-3	0.000390751	0.00016023	0.000614572	0.0381477	0.000853108	0.000312506	0.000701159	0.00405785	0.00123984	0.00484752	0.000369141	7.23721e-05	0.00134921	0.235979	0.000789133	0.00409855	0.0666415	0.00127974	0.00202699	0.000165265	0.00223439	0.000879624	0.00479868	0.0028607	0.000300368	0.0058033	0.00034957	0.00105095	0.000241215	0.0169801	0.000104067	0.339536	0.0232636	0.000700035	0.00068169	0.000106427	0.0248802	0.00036977	0.000499996	0.000408166	0.000461022	0.000439725	0.0273205	0.0156949	8.51218e-05	0.00156981	0.000606382	0.00322848	0.000580339
Ss30-4	0.000459522	0.000226153	0.00088336	0.0497253	0.000880436	0.000350578	0.000525195	0.00441087	0.00151102	0.00506993	0.000635791	5.4779e-05	0.00160405	0.243064	0.00163708	0.00431139	0.0470993	0.00148963	0.0024643	0.000343289	0.00260554	0.000610715	0.00537847	0.0038484	0.000392928	0.00495906	0.000348665	0.000627594	0.000155385	0.0294403	5.52349e-05	0.317136	0.0221409	0.000851479	0.00061397	5.4371e-05	0.0274846	0.000335994	0.000522547	0.000703811	0.000347943	0.000458891	0.0211256	0.0155403	8.08108e-05	0.00155526	0.000252552	0.00268393	0.000417549
Ss30-5	0.000390523	0.000266664	0.000715824	0.0445827	0.000557622	0.000371765	0.000906013	0.00326671	0.00117374	0.0044537	0.00105015	0.000113335	0.00115983	0.214173	0.00198394	0.00477546	0.0547438	0.00173888	0.00226353	0.000426431	0.00268721	0.000757608	0.007753	0.00317992	0.00043208	0.00592073	0.000923806	0.00186164	0.000152053	0.0277938	0.000102241	0.205438	0.0284634	0.000879223	0.000769631	4.85404e-05	0.0231892	0.000512177	0.00044547	0.000614105	0.000370973	0.0004391	0.0231892	0.0267786	0.00015383	0.000676695	0.000684247	0.0015507	0.000112422
Ss30-6	0.000465357	0.000287778	0.000658332	0.0430061	0.00100436	0.00043388	0.000741881	0.00439592	0.00130479	0.00555153	0.000670387	4.22347e-05	0.00119209	0.218511	0.00169422	0.00558621	0.0513165	0.00254673	0.00230309	0.00042764	0.00282595	0.000914423	0.00548249	0.00302013	0.000536228	0.00551101	0.000578596	0.00127919	0.000186421	0.0278135	0.000131092	0.204	0.0290692	0.000771734	0.000364899	5.11235e-05	0.0310046	0.000410077	0.000446993	0.000369814	0.000193782	0.000263261	0.0290748	0.0213468	9.25896e-05	0.000421089	0.000568	0.00244422	0.000624342
Zv30-1	0.000338103	0.000519848	0.000106607	0.0204961	9.6051e-05	0.000524124	0.000345465	0.00188653	0.000495519	0.00443616	0.000256992	0.00020895	0.00127475	0.161385	0.000842139	0.0114161	0.0597058	0.00316663	0.00360106	0.000348917	0.00316267	0.00183151	0.014249	0.00363064	0.00152069	0.00358184	0.00101733	0.000395827	0.000359499	0.0523364	0.00462878	0.127019	0.0549401	0.00255583	0.0015475	0.000123925	0.0161465	0.00174366	0.000544537	0.00169794	0.000678699	0.000862375	0.00293672	0.00326826	0.000491103	0.000905552	0.00369721	0.0118392	0.0104283
Zv30-2	0.000744377	0.000151485	1.63258e-05	0.0184617	0.000202277	0.000897313	0.000236307	0.00134429	0.000401439	0.00543992	0.000612787	0.000549989	0.00112386	0.184921	0.00135338	0.0103113	0.0881639	0.00292001	0.00291981	0.000807635	0.00259334	0.00226071	0.0139488	0.00448043	0.00143112	0.00697973	0.000856407	0.000288369	0.000148978	0.0580662	0.00492329	0.178315	0.0655287	0.00290262	0.00104743	0.000162255	0.0164407	0.00194015	0.000318728	0.00162783	0.000864041	0.00292116	0.00364108	0.00339246	0.000160678	0.00118442	0.0030639	0.0182617	0.0126765
Zv30-3	0.000485573	0.000201914	0.000164128	0.0217437	0.000186155	0.000861918	0.00138766	0.00172274	0.000461803	0.00431334	0.00130671	0.00155158	0.00104043	0.149311	0.00116217	0.0105007	0.159327	0.00338775	0.00210473	0.000401386	0.00217909	0.00348552	0.00687602	0.00217555	0.00287972	0.00704134	0.000766728	0.000412021	0.000902343	0.0297304	0.0046965	0.165781	0.0538961	0.00286572	0.000565837	0.000141877	0.0125025	0.0014671	0.000848468	0.000899488	0.000852144	0.00135824	0.00357215	0.00597227	0.00011561	0.00042907	0.0027401	0.0089798	0.0081952
Zv30-4	0.00040751	0.000145564	0.000371113	0.0371537	0.000191316	0.000770779	0.00119633	0.0018049	0.000743061	0.00661997	0.000590588	0.000803642	0.00119065	0.127296	0.00291476	0.00698549	0.14364	0.00437207	0.00276517	0.000426868	0.00250018	0.00318445	0.0100033	0.00373717	0.0017382	0.00601839	0.000502273	0.000284975	0.000654899	0.0333487	0.0236127	0.121809	0.0585864	0.0041855	0.000147391	6.90124e-05	0.0101868	0.00290188	0.000624008	0.00119699	0.0016024	0.00149353	0.00381087	0.00466913	0.000141336	0.000436345	0.0133996	0.0117184	0.0300829
Zv30-5	0.00057418	0.000142497	0.000326899	0.0330188	0.000112771	0.00092244	0.000537538	0.00188842	0.000805469	0.00584128	0.00124591	0.00152931	0.00109345	0.138725	0.00185998	0.00659019	0.186651	0.00394904	0.00248366	0.000660655	0.00234285	0.00693194	0.00634901	0.00307874	0.00435736	0.00589439	0.00088053	0.000350388	0.00167595	0.0375633	0.0120991	0.119895	0.0569837	0.00305325	0.000303386	0.000115681	0.0126066	0.00223561	0.000191446	0.00127985	0.0015029	0.00183184	0.00280941	0.00606787	0.000194028	0.000476132	0.00902842	0.0130725	0.022803
Zv30-6	0.000882392	0.000358113	0.000405696	0.0415286	0.000291288	0.00178192	0.00105406	0.00195563	0.000973653	0.00625489	0.00188836	0.00287681	0.000920783	0.12078	0.00173876	0.00604239	0.252579	0.00430649	0.0018166	0.00083506	0.00204443	0.0103325	0.00535118	0.00259887	0.00675363	0.00725609	0.000693496	0.000307043	0.00312599	0.0281254	0.0105382	0.116538	0.0474833	0.0028246	0.000189328	0.000110738	0.0136629	0.00188021	0.0011731	0.000987395	0.00162254	0.00197131	0.00332468	0.0102604	0.000330589	0.00056911	0.00693698	0.0103022	0.0181445
Pflu30-1	0.000230923	9.50486e-05	0.000204768	0.0252019	0.000190192	0.000734741	0.00141641	0.00310977	0.000780046	0.00486927	0.000309577	0.000257507	0.00172231	0.195002	0.00111006	0.0134839	0.0724405	0.00245551	0.00513491	0.000475372	0.00339595	0.000953021	0.0143785	0.00267831	0.000985002	0.00479745	0.000997413	0.00076529	0.000223792	0.0425589	0.000843509	0.140229	0.053406	0.00180618	0.00127823	0.0001277	0.0203681	0.000746742	0.000896808	0.00223919	0.000440239	0.000395517	0.00768976	0.00491978	0.000755589	0.00190412	0.000989986	0.00554581	0.00407195
Pflu30-2	0.000124867	9.50462e-05	0.000468391	0.0160225	0.000144936	0.000294436	0.000835154	0.00299308	0.000460148	0.00280639	0.000471754	0.000324651	0.00654086	0.116926	0.000384999	0.0209447	0.0820946	0.00150224	0.00582101	0.000114009	0.00246022	0.000727851	0.0115434	0.00147493	0.000771934	0.00521548	0.000622762	0.114329	9.66414e-05	0.0252245	3.98017e-05	0.127715	0.0377925	0.00123954	0.0025039	0.000501023	0.0243433	0.000682552	0.00104793	0.00190432	0.000197433	0.000257449	0.00788038	0.0164298	0.0272403	0.000471642	0.000362563	0.00357554	0.00150902
Pflu30-3	0.000174516	0.000153798	0.00013518	0.0142344	9.83213e-05	0.000387782	0.000791095	0.00181109	0.000508455	0.00318376	0.000421877	0.000361137	0.00790759	0.125353	0.000855866	0.0241066	0.105631	0.00164571	0.00487973	0.000298652	0.0019644	0.00104752	0.0071795	0.00218447	0.000911609	0.00541144	0.00010865	0.124988	0.000146017	0.0280235	0.000109147	0.122855	0.0344535	0.00112165	0.00339508	0.000873386	0.0238104	0.00061627	0.00141779	0.00111894	0.000405808	0.000522311	0.00955953	0.00375436	0.0299937	0.000498339	0.00031966	0.00455798	0.00162324
Pflu30-4	0.000101163	8.16058e-05	7.66756e-05	0.0132027	0.000131741	0.000482153	0.000873496	0.00166576	0.000362005	0.00304245	0.000315393	0.000244921	0.00637609	0.116953	0.00043873	0.0163418	0.0896672	0.00203665	0.00454071	0.000346279	0.00229687	0.000737245	0.0130576	0.00343042	0.00081687	0.00396234	0.000540577	0.120958	2.80406e-05	0.026444	0.000753913	0.108209	0.0340876	0.00127977	0.00216846	0.000304788	0.0205452	0.000482692	0.000843949	0.00128943	0.000357847	0.000265884	0.00670263	0.0216978	0.0474671	0.000318428	0.00069634	0.00404228	0.00299057
Pflu30-5	0.000273883	9.60277e-05	8.1421e-05	0.0171381	0.000264351	0.000641741	0.00126873	0.00127394	0.000310186	0.00303825	0.00032556	0.000276637	0.0054573	0.137002	0.000582776	0.0187084	0.108139	0.0015871	0.00284853	0.000302249	0.00205372	0.000890816	0.011315	0.00163532	0.000908509	0.00429525	0.000328997	0.106754	0.000120149	0.0262528	0.000224152	0.127691	0.0360718	0.00123861	0.00182026	0.000256404	0.0207986	0.00039776	0.000882945	0.000862735	0.000330152	0.000500401	0.0059753	0.0163047	0.0332196	0.000497177	0.00036421	0.00441855	0.00247449
Pflu30-6	0.000339863	0.000104609	0.000237114	0.0240975	0.000237567	0.000815969	0.00226587	0.00273519	0.000687173	0.00394327	0.000280761	0.00039296	0.00412385	0.137298	0.000363005	0.0161914	0.126191	0.00233489	0.00555399	0.000218927	0.00335398	0.00110659	0.00866748	0.00272711	0.000806123	0.00528047	0.000295062	0.0664004	0.000148683	0.0194968	0.000986274	0.16708	0.0450982	0.00170916	0.00139664	0.000155339	0.0256957	0.000658785	0.000990985	0.00143463	0.000501264	0.000491917	0.010838	0.00745855	0.0160313	0.000303701	0.00104175	0.00490145	0.00319773
Ssa30-1	0.000279523	0.000292922	0.000275654	0.0361317	0.000966025	0.000583019	0.000536654	0.00315013	0.000945543	0.00405235	0.000603375	2.94401e-05	0.000801613	0.18966	0.000358429	0.00640435	0.0456922	0.00223043	0.00273424	0.000120696	0.00205803	0.000904353	0.00563273	0.00269246	0.000701332	0.00444107	0.00126774	0.000280818	0.000243831	0.0354233	0.000224619	0.20486	0.0295667	0.00363988	0.000158707	0.000216135	0.0399454	0.000943129	0.000122593	0.000196738	0.0008138	0.00107271	0.025782	0.0118608	0.000330703	0.0010245	0.000432804	0.00893568	0.00160678
Ssa30-2	0.00019334	0.000328428	0.000309132	0.0360281	0.000696873	0.00020963	0.000489122	0.00288236	0.000908468	0.00393342	0.000646175	2.75986e-05	0.00093462	0.206628	0.000332832	0.0056953	0.0477236	0.00244445	0.00241628	0.000166788	0.00200803	0.00101478	0.00493819	0.00270317	0.000683947	0.00432221	0.00138619	0.000252609	0.000248684	0.035503	0.000194699	0.199889	0.0349203	0.00480322	0.000119015	0.000237479	0.037535	0.00111763	0.000242565	0.000212163	0.000844571	0.00125915	0.0252837	0.00900329	0.000187757	0.000646459	0.000377321	0.00918984	0.001663
Ssa30-3	0.000273861	0.000279617	0.000367129	0.0359233	0.000696321	0.000390386	0.000528356	0.00236945	0.000717485	0.00368916	0.000662657	2.94804e-05	0.000904101	0.193644	0.000262539	0.00489615	0.0438107	0.00187173	0.00208343	0.000118293	0.00172467	0.000968953	0.00489632	0.00247999	0.000588724	0.00400554	0.00110248	0.000404615	0.00026421	0.0330218	0.000115223	0.180878	0.0321768	0.00441286	8.99403e-05	0.000145364	0.0376263	0.00109502	0.000234643	0.000190619	0.000881107	0.000985285	0.0280782	0.0107089	0.00025401	0.000543554	0.000435131	0.00827628	0.00142548
Ssa30-4	0.000231373	0.000318671	0.000511982	0.0391914	0.000658018	0.000194347	0.000534028	0.00317399	0.000912684	0.00423782	0.000416429	6.02287e-05	0.00109665	0.21278	0.000178745	0.00509424	0.0510771	0.00218632	0.00184621	0.000144551	0.00195172	0.000964353	0.00543134	0.00282671	0.000558806	0.00438328	0.001398	0.000621444	0.000260315	0.0385674	6.08275e-05	0.205925	0.0349311	0.00346868	0.000157976	0.000183632	0.0339049	0.000796658	0.000225164	0.000270714	0.000707273	0.00106362	0.0250631	0.0104175	0.000291594	0.000841521	0.000340553	0.00825346	0.00164754
Ssa30-5	0.000302447	0.000225239	0.000392664	0.0330313	0.00113836	0.000631116	0.000587513	0.00296799	0.000915383	0.0035863	0.00106056	6.3298e-05	0.000837618	0.160764	0.000168491	0.00643445	0.0478452	0.00195365	0.00195532	0.000180354	0.00196514	0.0010543	0.00480718	0.00179857	0.000668421	0.00429896	0.00113162	0.000777779	0.000333624	0.0257007	5.43228e-05	0.196319	0.029365	0.00298167	0.000175688	0.000203521	0.0407214	0.00085833	0.000370933	0.000122148	0.000931589	0.000889484	0.0285058	0.015563	0.000262096	0.000822268	0.0004405	0.0077269	0.00154227
Ssa30-6	0.000485574	0.000272129	0.000583376	0.040983	0.000820117	0.000318879	0.000379663	0.00367193	0.0011035	0.00459048	0.000551442	0.000114648	0.00130931	0.202285	0.000361172	0.00382608	0.0558925	0.00251693	0.00152526	0.000146368	0.00208246	0.000908958	0.00438184	0.0024164	0.000707231	0.00455426	0.000720307	0.000154564	0.00034719	0.0335074	8.78943e-05	0.262717	0.0323466	0.00149575	0.000239795	0.000119986	0.0383965	0.000860295	0.0003335	0.000397251	0.000997993	0.000929169	0.0250541	0.0115635	8.79026e-05	0.00117922	0.000324529	0.0113869	0.00208338
St30-1	0.000385896	0.000339412	0.000625927	0.0370862	0.000775135	0.000675757	0.000612321	0.00355925	0.00119068	0.00452031	0.000725578	7.30236e-05	0.00105335	0.175616	0.000973093	0.00715136	0.0592463	0.00216765	0.00137879	0.000327059	0.00225794	0.00140731	0.00546678	0.00268419	0.000727409	0.00513848	0.000808614	0.000567343	0.000862553	0.029095	0.000102743	0.210386	0.0338605	0.00132645	0.000419877	0.000286777	0.0387504	0.00158998	0.000659999	0.000263225	0.000678581	0.000800648	0.0311269	0.0148077	0.000206477	0.000771553	0.000380329	0.00563176	0.00165321
St30-2	0.000312576	0.000181631	0.000582081	0.0305365	0.00042049	0.000679523	0.000468232	0.00318195	0.00122368	0.00475809	0.000573384	8.87421e-05	0.00112275	0.184923	0.000603312	0.00662494	0.0592539	0.00163644	0.00259689	0.000300986	0.00252375	0.00152404	0.0067696	0.0041185	0.000788562	0.00457877	0.000804319	0.000738527	0.000474251	0.0405072	0.000336751	0.201476	0.0474354	0.00150392	0.00079635	0.000316299	0.0350454	0.00143739	0.000679424	0.000732097	0.000684367	0.000632956	0.0260032	0.0106138	0.000132116	0.000861514	0.000861392	0.00720735	0.00248488
St30-3	0.000227151	8.35887e-05	0.000207295	0.0217969	0.000226435	0.000260836	0.000379863	0.00130794	0.000495306	0.00295005	0.000250805	7.29361e-05	0.000551774	0.174378	0.000315232	0.00515838	0.054443	0.00236239	0.00095526	0.000127951	0.00129186	0.00104002	0.00314875	0.00197747	0.000818612	0.00273675	0.000847371	0.000195643	0.000342822	0.046837	9.66603e-05	0.181197	0.048579	0.00215736	0.000135587	0.000278799	0.0312982	0.00112167	0.000288037	0.000227813	0.00137671	0.00114407	0.0169915	0.00429674	0.000252267	0.000527039	0.000352516	0.0117744	0.00276552
St30-4	0.000509401	0.00043391	0.000876552	0.0386125	0.00095823	0.000652601	0.00055663	0.00404131	0.00130958	0.00491162	0.00106087	0.000303497	0.00109776	0.179417	0.00129134	0.00553442	0.0452105	0.00143447	0.00270343	0.000814767	0.00250048	0.00144526	0.00373669	0.00374289	0.000806719	0.0056481	0.00103661	0.000465837	0.000786082	0.0354252	0.00038932	0.210044	0.0345848	0.000922224	0.00138013	0.000612003	0.0336851	0.00144882	0.00040659	0.00104159	0.000960257	0.00148594	0.0272018	0.0124696	0.000313005	0.00107042	0.000808199	0.00843854	0.00178882
Aa30-1	0.000743336	0.000148005	0.000325861	0.0357029	0.000177097	0.000659336	0.00134482	0.00227953	0.000642978	0.00363301	0.000570598	0.000148092	0.00113764	0.191153	0.000498135	0.00866311	0.0839242	0.00242481	0.00236992	0.000317862	0.00272973	0.00179304	0.0049275	0.00210244	0.000824841	0.00374497	0.000316189	0.000874019	0.000403417	0.0379344	0.000957645	0.264785	0.0434385	0.00169428	0.000978344	0.000407027	0.0253429	0.00114048	0.00112564	0.00043247	0.00127373	0.000880528	0.0197763	0.00424329	0.000176039	0.000909443	0.000673425	0.00591929	0.00170034
Aa30-2	0.000562266	0.000235245	0.000247243	0.0322331	0.0001679	0.000565595	0.0011521	0.00155841	0.000676637	0.00443122	0.000842272	0.000190322	0.00114132	0.192791	0.000993493	0.00949493	0.0804588	0.00215394	0.00305896	0.000392385	0.0024017	0.00148305	0.00411876	0.00334156	0.000507927	0.00424133	0.000322925	0.000746514	0.000245179	0.0463695	0.00892736	0.229358	0.047747	0.00220649	0.000696473	0.000351597	0.0165565	0.00164102	0.000481316	0.000296041	0.00130336	0.00150326	0.0167673	0.00272964	0.000275525	0.000796527	0.00553246	0.00954692	0.00805364
Aa30-3	0.000696391	0.000159449	0.000153717	0.024991	0.000133336	0.000799171	0.00092565	0.0014315	0.000389751	0.00334652	0.000717223	0.000149626	0.000794017	0.198621	0.000359046	0.0105751	0.0816129	0.00244903	0.00203423	0.000267892	0.00204731	0.00159955	0.00486561	0.00211331	0.000699713	0.00329806	0.000268193	0.000939147	0.000233707	0.0504031	0.00170678	0.212053	0.0452823	0.00180231	0.00122486	0.000503768	0.0222773	0.00123354	0.000940279	0.000170216	0.00111977	0.000835291	0.0114326	0.00186264	0.000253174	0.00136052	0.00130318	0.00750989	0.0028765
Aa30-4	0.000788579	0.000136424	0.000178449	0.0331455	0.000114999	0.000509796	0.00150821	0.00145468	0.000457075	0.00350778	0.00073162	0.000152374	0.000879976	0.180447	0.000705344	0.00850272	0.0890209	0.00185247	0.00231519	0.000235179	0.00225434	0.00179062	0.00356883	0.00249031	0.000590844	0.0036243	0.000265673	0.00060303	0.000250849	0.0348438	0.00601144	0.26186	0.0427836	0.0017355	0.000811355	0.00038598	0.0172644	0.00136924	0.000814043	0.000198315	0.00126437	0.000805586	0.0205673	0.00336132	0.000189119	0.000732738	0.00340568	0.00803821	0.00465971
Aa30-5	0.000654782	0.000184266	0.000291505	0.0290511	0.000166113	0.000692493	0.000885489	0.00210377	0.000645627	0.00382332	0.000822622	0.000170188	0.0010454	0.185749	0.000592585	0.0101912	0.076288	0.00246081	0.002246	0.000318189	0.00240517	0.00172963	0.00532562	0.00242568	0.000711223	0.00430272	0.000323543	0.000980857	0.000206149	0.0448293	0.0010702	0.231143	0.0469312	0.0017581	0.000338035	0.00106042	0.023595	0.00134999	0.00100413	0.000216591	0.0012668	0.000772972	0.0122926	0.00353448	0.000176461	0.00110267	0.000510099	0.00591427	0.00147022
Rr30-1	0.000491022	0.000127347	9.66982e-05	0.0145224	9.17393e-05	0.000756785	0.000544269	0.00139754	0.000423998	0.00345629	7.79586e-05	6.74021e-05	0.00241499	0.200097	0.000520661	0.00868337	0.0886726	0.00316395	0.0104888	0.000196823	0.0114369	0.00289897	0.00164746	0.00316391	0.0015793	0.00364609	0.0011747	0.000549123	0.000242313	0.0573506	0.00183306	0.123304	0.0693041	0.00327563	0.000356042	0.000256903	0.0227957	0.00206343	0.000645319	0.000100475	0.00233393	0.00104191	0.00655048	0.00235945	0.000102066	0.000754408	0.00402057	0.00767593	0.00387805
Rr30-2	0.000999329	0.000149849	0.000282757	0.0221291	0.000137658	0.00083845	0.00103505	0.00181778	0.000594498	0.00352261	0.000100173	0.000101998	0.00227225	0.195197	0.000527444	0.00691143	0.121259	0.00336361	0.00724996	0.000238234	0.00680456	0.0033766	0.0014948	0.00250798	0.00189179	0.00412473	0.000553969	0.000997301	0.000247528	0.0408818	0.00175563	0.160657	0.064213	0.00272168	0.000298599	0.000218359	0.0269758	0.00184113	0.000803247	0.00044985	0.00265962	0.000865935	0.00829856	0.00332738	0.000364166	0.000855602	0.00638112	0.00951971	0.00979085
Rr30-3	0.000140069	0.000124611	0.000111483	0.0298473	4.47588e-05	0.000892698	0.00169124	0.000904246	0.000404385	0.00657288	0.000216553	0.000359067	0.00243437	0.183243	0.00030678	0.00573859	0.215297	0.00329343	0.00619461	0.000597061	0.00507559	0.00574204	0.00105195	0.00434876	0.00367393	0.00480352	0.00089484	0.00187826	0.00163008	0.0411951	0.00221609	0.114647	0.0529157	0.00313292	0.000206986	0.000204644	0.0101938	0.00285707	0.000604636	0.000105479	0.00290222	0.00102868	0.00676978	0.00949963	0.00118979	0.00039558	0.00390669	0.0105651	0.0153279
Rr30-4	0.000391184	0.000332831	0.000232658	0.0515559	5.77926e-05	0.00147801	0.00421456	0.00118085	0.000489335	0.00712897	0.000590042	0.000739803	0.00252372	0.160037	0.000333485	0.00377116	0.352238	0.00389829	0.00652652	0.000897138	0.00517266	0.00854355	0.00112205	0.00281504	0.00504559	0.00436493	0.000966443	0.00110849	0.00182001	0.0194898	0.0027464	0.124277	0.071975	0.0024293	0.000321133	0.000447539	0.00831328	0.00277536	0.00105555	0.000402205	0.00421558	0.000605464	0.00494567	0.00838939	0.0019985	0.00028329	0.00804032	0.00641605	0.0178447
Rr30-5	0.000198214	0.000178264	0.000150391	0.0363237	3.42061e-05	0.000880062	0.00184728	0.000752447	0.000373635	0.00558148	0.000381487	0.000349487	0.00224406	0.162544	0.000195463	0.00342492	0.251739	0.00296516	0.0055789	0.000458091	0.00480964	0.00607042	0.00079996	0.00308598	0.00286167	0.00445749	0.000775546	0.00139962	0.00124864	0.0321469	0.00144734	0.153774	0.0611697	0.00325533	0.000187291	0.000287619	0.0100615	0.00298638	0.000568288	0.000131681	0.00300235	0.000993573	0.00606484	0.00803709	0.00128726	0.000307537	0.00337643	0.0161127	0.0146904
Rr30-6	0.000138381	0.000133496	0.000113281	0.0344435	2.54116e-05	0.000736892	0.00195771	0.000689644	0.000357418	0.0057183	0.000384833	0.000557654	0.0020693	0.15686	0.000331919	0.00233255	0.294619	0.00264639	0.00435149	0.000566618	0.00415706	0.00672167	0.00093218	0.00260601	0.00413875	0.00487344	0.000744179	0.000863945	0.00168521	0.0271869	0.00258758	0.134065	0.0498656	0.0027478	0.0002006	0.000210009	0.0114416	0.00261276	0.000669123	9.44803e-05	0.00336375	0.000522575	0.00528637	0.00822401	0.00158662	0.000297522	0.00777684	0.00814941	0.0214559
Cl30-1	0.000479766	0.000158103	0.000195844	0.023419	5.09985e-05	0.000440989	0.00118356	0.0017151	0.000538954	0.00437589	0.000136651	0.000128349	0.00152879	0.235798	0.000329688	0.00489022	0.115143	0.00398319	0.00312228	0.000417496	0.00291527	0.00107262	0.00445706	0.00175733	0.000717234	0.00448972	0.00055093	0.000589198	0.000209535	0.0355213	0.000728018	0.177031	0.0536658	0.00294232	0.000265095	0.000172523	0.023722	0.00162369	0.000290434	0.000628494	0.00108425	0.000679505	0.0105514	0.00361057	6.48175e-05	0.000733598	0.00144803	0.00794543	0.00455037
Cl30-2	0.000600521	0.000113777	0.000142132	0.0217843	7.43099e-05	0.000274941	0.000724145	0.00101197	0.000410074	0.00514064	0.000315044	8.58128e-05	0.00119769	0.221421	0.000210584	0.00550925	0.0992059	0.00274927	0.00249507	0.000380789	0.00264419	0.0015536	0.0039277	0.00296607	0.0013884	0.00299413	0.000532347	0.000704117	0.000722438	0.0376132	0.0029916	0.142259	0.0376058	0.00220028	0.000233729	6.10901e-05	0.0274814	0.00127303	0.0012758	0.000173143	0.000690513	0.000338242	0.014573	0.00886883	0.000417382	0.000592807	0.00293925	0.00677773	0.00426696
Cl30-3	0.000636261	0.000148253	0.000198893	0.0300899	0.000100414	0.000427302	0.00134256	0.00155331	0.000509266	0.00476897	0.000102452	0.000126893	0.00129599	0.217792	0.000601125	0.00449555	0.121845	0.00355909	0.00194139	0.000435177	0.00233233	0.00139952	0.0049613	0.00181771	0.00111618	0.0034901	0.000588097	0.000359595	0.000500438	0.0345442	0.00335655	0.191014	0.0480471	0.00288123	0.000207529	0.000142035	0.0198972	0.00173166	0.000291219	0.000559179	0.000901867	0.000485615	0.0103471	0.00455195	0.000272073	0.000645008	0.00546426	0.00799067	0.013605
Cl30-4	0.00104513	0.000297276	0.000351112	0.0409359	0.000192348	0.00234758	0.00129589	0.00192003	0.000873569	0.00569719	0.000307667	0.000458014	0.00140566	0.18503	0.000796365	0.0045191	0.156788	0.00249357	0.00289456	0.000788172	0.00458579	0.00518267	0.0044459	0.00232951	0.00393613	0.00384576	0.000398036	0.000543768	0.00172505	0.0404532	0.00475666	0.119209	0.0515618	0.0026312	0.000777662	0.000254491	0.0165765	0.00242126	0.000894656	0.000242592	0.0024103	0.000520122	0.00653138	0.00761974	0.000973659	0.000536692	0.0072408	0.00709649	0.015163
Cl30-5	0.000897162	0.000296017	0.000272316	0.0222514	7.23182e-05	0.000298403	0.000902285	0.00163471	0.000904886	0.0040694	6.4621e-05	0.000202637	0.00119043	0.209092	0.000251861	0.0038021	0.0961321	0.00266465	0.0015142	0.000414137	0.00190541	0.00178229	0.00327292	0.00199248	0.00147114	0.00302652	0.000451158	0.00036166	0.000555389	0.0344764	0.00349951	0.157451	0.0445176	0.00271197	0.000224038	0.00011932	0.0363485	0.00125983	0.0020582	0.000170583	0.00117401	0.000516165	0.0193673	0.00869141	0.000113437	0.000683363	0.00289422	0.00869767	0.00492626
Cl30-6	0.000549404	0.000130141	9.24078e-05	0.0262295	7.10003e-05	0.000433185	0.00146727	0.00125886	0.000274451	0.00383021	8.73727e-05	0.000101337	0.00101695	0.234324	0.00032027	0.00459166	0.129078	0.00361145	0.00147489	0.000473166	0.00211199	0.00102859	0.00493582	0.00160255	0.000919082	0.00296896	0.000549192	0.000476391	0.000402647	0.0345936	0.00111242	0.181302	0.0489686	0.00267752	0.000323764	0.000132199	0.0199327	0.00134741	0.000490322	0.000439525	0.000760051	0.000445618	0.00873324	0.00388984	8.2912e-05	0.00051752	0.000993887	0.00717299	0.00453842
El30-1	0.000257515	0.000170417	0.000135144	0.027342	0.000159087	0.000766203	0.00132059	0.00122345	0.0005745	0.00417819	0.000629188	9.12691e-05	0.00178984	0.197283	0.000645776	0.00976131	0.109704	0.00203577	0.00414371	0.000249719	0.00375597	0.00137007	0.00593797	0.0030688	0.000663339	0.0055418	0.00147385	0.000579826	0.000301247	0.0552951	0.00130302	0.180302	0.0477064	0.00171463	0.00079226	0.000185314	0.0190604	0.000897232	0.00091181	0.000321718	0.000808787	0.00090988	0.00732278	0.00385286	0.000228267	0.000600831	0.00119235	0.00586586	0.00520546
El30-2	0.000617348	0.000227786	0.000322501	0.0437276	0.000479928	0.00154553	0.00140653	0.00232444	0.000944672	0.00477557	0.000260542	0.00024289	0.00142185	0.17677	0.000687486	0.00772779	0.148648	0.0032126	0.0025576	0.000502041	0.00277632	0.00320023	0.00393667	0.00234081	0.00187515	0.00481507	0.000933807	0.000141323	0.000672576	0.0315692	0.00128732	0.178408	0.0436461	0.00324762	0.000418068	0.000169049	0.0416201	0.00112667	0.0009801	0.000246567	0.00113658	0.00082851	0.0161215	0.0104069	0.000226132	0.000572938	0.00245125	0.0060036	0.00758683
El30-3	0.000233725	0.000201525	0.000209774	0.0288522	0.000132066	0.000960555	0.00135769	0.00158972	0.00071635	0.00464735	0.000212005	0.000166111	0.00180061	0.185499	0.000505978	0.0104132	0.14104	0.00223976	0.0047306	0.000556334	0.00399721	0.00184764	0.00368038	0.00297917	0.000997634	0.00571226	0.00171935	0.000818328	0.000444789	0.0487117	0.00151624	0.204826	0.0488737	0.00227175	0.000754332	0.000161247	0.0206056	0.00102396	0.000963394	0.000336429	0.000716326	0.000771642	0.00954695	0.00496495	0.000164476	0.000714463	0.00179312	0.00905623	0.00706899
El30-4	0.000556771	0.000230404	0.000451272	0.0295481	0.000269	0.00114238	0.00144638	0.00274537	0.00119899	0.00538445	0.000636063	0.000373351	0.00221705	0.179614	0.000556505	0.00922401	0.107002	0.00233025	0.00515185	0.00052237	0.00441559	0.00325472	0.00473845	0.00329449	0.00243062	0.00706855	0.00113059	0.00111645	0.000775865	0.0423682	0.000695098	0.180859	0.0511692	0.00204088	0.00107054	0.000243403	0.0358174	0.00128102	0.00186594	0.000803231	0.00179586	0.00148155	0.0182965	0.0115817	0.000528946	0.000841736	0.00152022	0.00564108	0.00477117
El30-5	0.000223914	0.000192269	0.000164911	0.0157324	0.000197944	0.000626071	0.000512457	0.00113157	0.000643992	0.00400833	0.000287558	0.000119423	0.00137905	0.198153	0.00101003	0.00943922	0.0596442	0.00181761	0.00280794	0.000399163	0.00283447	0.00143662	0.00780992	0.00349577	0.00105315	0.00489345	0.000853503	0.000454724	0.000354389	0.0527396	0.000811177	0.116413	0.0326394	0.00184747	0.000649709	0.000108483	0.022869	0.000804206	0.00112864	0.000592941	0.000756867	0.000522895	0.00932466	0.00512718	0.000121116	0.000500102	0.000983155	0.0034488	0.00415377
El30-6	0.000226834	0.000165796	0.000129378	0.0223378	0.000112468	0.000480687	0.00135611	0.00117214	0.000477219	0.00494292	0.000219843	0.000224912	0.00156145	0.209735	0.000646454	0.0113098	0.101699	0.00220755	0.00374766	0.000920444	0.00249628	0.00148755	0.00773986	0.00339255	0.000882757	0.00476812	0.000851904	0.000220225	0.000226644	0.0475596	0.00362423	0.129091	0.0396883	0.00193798	0.000958003	5.44091e-05	0.0154072	0.00127575	0.000636383	0.000766392	0.000425304	0.000457116	0.00590959	0.00423827	6.62179e-05	0.000724954	0.00272525	0.00447379	0.00807574
SD 32	12:0	13:0	14:0 iso	14:0	14:1n-9	14:1n-7	14:1n-5	15:0 iso	15:0 anteiso	15:0	15:1n-8	15:1n-6	16:0 iso	16:0	16:1n-11	16:1n-9	16:1n-7	16:1n-5	17:0 iso	16:2n-6	17:0 anteiso	16:2n-4	17:1-branch	17:0	16:3n-4	17:1n-8	18:0 iso	16:4n-3	16:4n-1	18:0	18:1n-13	18:1n-9	18:1n-7	18:1n-5	18:2n-9	18:2n-7	18:2n-6	18:2n-4	18:3n-6	19:0	18:3n-4	19:1n-10	18:3n-3	18:4n-3	18:4n-1	20:0	20:1n-11	20:1n-9	20:1n-7
Ss32-1	0.000359756	0.00020419	0.000589678	0.0389811	0.000775708	0.000363133	0.00077066	0.00381719	0.00103905	0.0053948	0.000355172	7.17116e-05	0.00152878	0.222379	0.000453731	0.00382897	0.0599694	0.00168214	0.00236586	0.000189323	0.00254284	0.000710487	0.00759051	0.00303101	0.000429602	0.00645799	0.00138015	0.000461425	0.000142404	0.0246708	0.000536612	0.26319	0.0235953	0.0016712	0.000127618	8.62078e-05	0.0269972	0.000360901	0.00033428	0.000676381	0.00042164	0.000364363	0.0197949	0.00987307	0.000201408	0.00154714	0.000894932	0.00424323	0.00172266
Ss32-2	0.000419507	0.000218254	0.000702844	0.0522483	0.000791551	0.000426514	0.000852569	0.00540947	0.00144286	0.00615823	0.000280093	0.000124391	0.00171575	0.221409	0.000616087	0.0052203	0.0670598	0.00191158	0.00261265	0.000427032	0.00279171	0.00141307	0.00550293	0.00265518	0.000746154	0.00580597	0.00183993	0.000866445	0.000202261	0.0205987	0.000241621	0.268563	0.0239159	0.00213871	0.000314434	0.000138926	0.0289672	0.000494961	0.000361381	0.000963786	0.000447277	0.000382845	0.0282942	0.0172408	9.06297e-05	0.00138351	0.000880586	0.00411038	0.00125542
Ss32-3	0.000350392	0.000180145	0.000440704	0.0390148	0.000819235	0.00037937	0.000513203	0.0041482	0.00114644	0.00614619	0.000116463	0.000109372	0.00159923	0.186145	0.000448951	0.00457848	0.0484444	0.00160906	0.00231769	0.000258917	0.00307308	0.000740932	0.00747878	0.00327159	0.000563773	0.00572119	0.0020631	0.000828722	0.000247963	0.0280337	0.000485084	0.237728	0.0227683	0.00208775	0.000191469	0.00010719	0.0394936	0.000305765	0.000471734	0.000931748	0.000596767	0.000506053	0.0248626	0.0100707	0.00014797	0.00218296	0.00129394	0.00551581	0.00235731
Ss32-4	0.000547737	0.000231655	0.000775164	0.0444381	0.000442679	0.000502147	0.000696507	0.00434031	0.00130082	0.00491491	0.000147045	9.87236e-05	0.00141968	0.242501	0.000322236	0.0038274	0.061499	0.00121923	0.0023285	0.000202592	0.00219385	0.000886975	0.00463409	0.00236641	0.000539768	0.00462107	0.00150519	0.00181421	0.000203764	0.0227613	0.000168207	0.312869	0.0194168	0.001166	0.000314438	0.000113634	0.0188062	0.000260791	0.000444025	0.000742183	0.000269861	0.000223757	0.0260736	0.0188247	0.000118295	0.00135109	0.000846973	0.00314124	0.000992583
Ss32-5	0.000426452	0.000214424	0.000601345	0.0444294	0.000730609	0.00036353	0.000577605	0.00444986	0.00119517	0.00597403	0.000165181	0.00010782	0.00149547	0.217885	0.000516159	0.00478297	0.0600669	0.00146634	0.002266	0.000248687	0.00272005	0.000959043	0.00630442	0.00329024	0.00061585	0.00565419	0.00191701	0.000784767	0.000189408	0.0253017	0.000708461	0.268263	0.0243116	0.00183372	0.000154194	0.000158806	0.0304096	0.000479512	0.000404669	0.00072577	0.000529531	0.000427235	0.0279881	0.0141901	7.57788e-05	0.00213181	0.00123888	0.00431685	0.00201119
Ss32-6	0.000470395	0.000204687	0.000577464	0.0399311	0.000804856	0.000559556	0.000705755	0.00385372	0.00106689	0.00475438	0.000302034	9.16737e-05	0.00135388	0.226266	0.000427649	0.00581624	0.0672049	0.00151154	0.00214046	0.000340554	0.00227164	0.00101848	0.00558381	0.00209035	0.000700357	0.00482842	0.00212863	0.00136354	0.000270876	0.018983	0.000193756	0.27837	0.0230581	0.00100434	0.000422421	0.000137942	0.0225131	0.000357801	0.00052406	0.000700264	0.000321808	0.000314521	0.0252883	0.0222998	0.00011333	0.00120755	0.00102695	0.00309335	0.00119646
Zv32-1	8.13294e-05	0.000103176	5.20591e-05	0.00983497	8.72066e-05	0.000105753	4.39321e-05	0.000870957	0.000220735	0.00316991	0.000125644	6.36175e-05	0.00100619	0.167297	0.00107859	0.00632827	0.0465355	0.00177364	0.00425902	0.00139792	0.00201298	0.0014311	0.0180365	0.00565941	0.000523672	0.00270829	0.0017583	4.16714e-05	0.000118165	0.0630221	0.00601868	0.104772	0.0748738	0.00258141	0.000315089	0.000161338	0.0100841	0.00170897	0.00101097	0.00141987	0.00101775	0.00132682	0.00278471	0.00257569	0.000249492	0.000947976	0.00206347	0.0129254	0.00751812
Zv32-2	0.000416476	0.000182869	0.000369344	0.0275554	0.000168928	0.00259783	0.000681227	0.00278341	0.00066433	0.00624241	0.000329736	0.000315452	0.00243491	0.157398	0.000586333	0.00668783	0.135246	0.00289801	0.00645921	0.00112465	0.00422482	0.0053253	0.021478	0.00541851	0.00243823	0.00513936	0.00265201	0.00042932	0.000569623	0.048048	0.00560353	0.0993682	0.0544372	0.00272765	0.000473063	0.000240607	0.0121183	0.00206691	0.000566854	0.00214284	0.00161995	0.00117504	0.00779436	0.00876275	0.000594353	0.00120093	0.008599	0.00963813	0.0166433
Zv32-3	0.000361551	0.000189545	0.000420269	0.0347341	0.000174996	0.00389478	0.000913406	0.00276841	0.000931829	0.00607859	0.000397498	0.000368146	0.00169554	0.14612	0.00200822	0.00704574	0.171983	0.00256554	0.00317961	0.000985613	0.00285097	0.0068379	0.0155683	0.00348718	0.00286695	0.00333172	0.00171344	0.000578674	0.000798088	0.0344682	0.00883924	0.0911378	0.0525404	0.00278034	0.00014066	0.000193207	0.012754	0.00278759	0.000721532	0.00125618	0.0018497	0.00057822	0.00868018	0.0176574	0.000125159	0.00051929	0.0152349	0.00802187	0.032952
Zv32-4	0.000287455	0.000104351	0.000268764	0.0275872	8.72767e-05	0.00216139	0.000887633	0.00179994	0.000598662	0.00546854	0.000285955	0.000264697	0.0018881	0.167275	0.000459577	0.00657959	0.125774	0.00222289	0.00401985	0.000883691	0.00296252	0.00441731	0.0240065	0.00348591	0.00175194	0.0028483	0.00173563	0.000332633	0.000457032	0.043656	0.00895955	0.0996534	0.0654008	0.00259413	0.000527298	0.000165189	0.00870602	0.00225681	0.000393784	0.00250741	0.00122492	0.000564785	0.00270818	0.00479302	0.000111905	0.00074503	0.00997818	0.0106022	0.0262318
Zv32-5	0.000167264	7.12444e-05	0.000200351	0.0207435	0.000141536	0.0018869	0.000555129	0.00180741	0.000456711	0.00493319	0.000293254	0.000244203	0.00170833	0.155964	0.00096742	0.00627285	0.108758	0.00225381	0.0052263	0.000715479	0.00355561	0.00414136	0.020085	0.00416074	0.00125058	0.0031986	0.0021208	0.000468324	0.000304368	0.0494005	0.0082052	0.0965567	0.0694359	0.00278559	0.000348523	0.000169939	0.00940274	0.00269442	0.000410068	0.00121083	0.00166523	0.000853137	0.00315281	0.0075603	0.000107924	0.000724544	0.00703342	0.00971692	0.0175977
Zv32-6	0.000268624	0.000174071	0.000293472	0.026321	0.000133576	0.00214087	0.000695845	0.00220734	0.000573211	0.00640846	0.000321561	0.000259037	0.00205995	0.164618	0.000442632	0.00733572	0.125395	0.00233441	0.00609728	0.000631506	0.00391798	0.00379378	0.0195881	0.00542805	0.00155553	0.00483921	0.00207783	0.000200566	0.000307065	0.042414	0.0117624	0.101533	0.0686511	0.00310706	0.000189612	0.000237969	0.00987377	0.00226877	0.000349746	0.00210371	0.00138606	0.000941424	0.00446775	0.00445069	9.46254e-05	0.000795835	0.0126464	0.0102529	0.0244024
Pflu32-1	0.000333187	0.000116336	9.21627e-05	0.021736	0.00018795	0.00153904	0.0022755	0.00149622	0.000325107	0.00324055	0.000243096	0.000256327	0.00483745	0.161797	0.000661355	0.0152277	0.173493	0.00254106	0.00311978	0.000757017	0.00242232	0.00283916	0.0100834	0.00139804	0.00154527	0.0041561	0.0623208	0.00025364	0.00294455	0.0261769	0.00323568	0.130623	0.0409314	0.00251909	0.00120824	0.000130317	0.0184361	0.00189592	0.000494283	0.000531061	0.00103005	0.000514646	0.00787156	0.00317544	0.0119913	0.000605314	0.00195818	0.00455006	0.00603723
Pflu32-2	0.00042975	0.000152664	0.000267769	0.0310729	0.000365175	0.0017111	0.00295482	0.00255717	0.000643575	0.00413031	0.0002033	0.000371043	0.00469367	0.147685	0.000992836	0.0127827	0.192893	0.00310366	0.00275974	0.000996857	0.00260516	0.00386951	0.00907499	0.00149096	0.00192244	0.00450201	0.0388341	0.000454942	0.002288	0.0201416	0.0027546	0.164986	0.0396345	0.00214305	0.00114807	0.000219254	0.0203891	0.00127994	0.00028839	0.000479656	0.000927218	0.000433339	0.0122756	0.00715893	0.0101172	0.000540372	0.00216133	0.00430769	0.00630172
Pflu32-3	0.000475492	0.000113891	0.000146559	0.0263209	0.000229803	0.0016893	0.00245938	0.00197651	0.000467959	0.00404441	0.000270738	0.000393721	0.00542473	0.141013	0.000774974	0.0140319	0.198768	0.00277608	0.00354844	0.000962893	0.00258593	0.00421859	0.00962995	0.00147908	0.00214109	0.00452428	0.0477843	0.000898456	0.00285698	0.0218856	0.00335271	0.136349	0.0446282	0.00235494	0.00126708	0.000115505	0.0181279	0.00141461	0.000272545	0.000657404	0.00109137	0.00054966	0.0107754	0.00489688	0.0134515	0.000398307	0.00272589	0.00486936	0.00879235
Pflu32-4	0.000273424	0.000147518	0.000301949	0.0277471	0.000419716	0.000804104	0.00219066	0.00345886	0.000801356	0.00423031	0.000155147	0.000251705	0.00353408	0.161978	0.000706198	0.0151008	0.109327	0.00269283	0.00306994	0.000529799	0.00274567	0.0014546	0.0102577	0.00205595	0.00104562	0.00536086	0.0434988	0.000869808	0.00340565	0.0226242	0.000499315	0.183557	0.032728	0.00186329	0.0012668	0.000184892	0.0251633	0.00068195	0.000404258	0.000659626	0.000458912	0.000541528	0.0207918	0.00961817	0.0134328	0.00062599	0.000660403	0.00403879	0.00217689
Pflu32-5	0.000828837	0.000202536	0.000500187	0.0239333	0.000328062	0.000790003	0.00212167	0.00364667	0.00141447	0.00743539	0.000137577	0.000404682	0.00339881	0.191283	0.000449638	0.0145742	0.0929919	0.00234742	0.00679436	0.00100645	0.00555279	0.00190444	0.00877653	0.0073683	0.00130669	0.00853205	0.00217709	0.000695678	0.000267556	0.0356438	0.00230788	0.135321	0.0434629	0.00245194	0.000828719	9.74355e-05	0.0271371	0.001288	0.00124751	0.000570886	0.00125392	0.00155051	0.0209817	0.00725812	0.000180343	0.0015029	0.00314297	0.0078139	0.00510032
Pflu32-6	0.00044679	0.000119155	0.000135811	0.0189778	0.000197043	0.000387959	0.0013805	0.00174552	0.000422952	0.00548444	0.000132494	0.000229574	0.00162376	0.214921	0.000646141	0.0125701	0.0808919	0.00206959	0.00362488	0.00140009	0.00336275	0.0016276	0.0057345	0.00616963	0.00129647	0.00642219	0.00155797	0.000285483	0.000259689	0.0450332	0.00435046	0.111598	0.0418639	0.0019232	0.000602757	0.000119559	0.0226235	0.00113265	0.00176522	0.00035372	0.00113487	0.00144286	0.0137412	0.00391526	0.000132091	0.00197637	0.00477168	0.00753844	0.00656184
Ssa32-1	0.000358703	0.000205757	0.000480163	0.0410632	0.00093733	0.000382651	0.000601166	0.00315852	0.0010491	0.00430786	0.000188351	0.00010655	0.00104412	0.184191	0.000574298	0.00578992	0.0485821	0.00220896	0.00157486	0.000164011	0.00213986	0.00108168	0.00462987	0.00292615	0.000665101	0.00448963	0.00104475	0.000471394	0.000289536	0.0356224	0.000174168	0.212856	0.0301009	0.00398844	0.00014532	0.000176608	0.0372005	0.000827245	0.000304516	0.000204164	0.000701851	0.000831482	0.026384	0.0127893	0.000121957	0.00079393	0.000425002	0.00866781	0.00159817
Ssa32-2	0.000397487	0.000229056	0.000500281	0.0473292	0.00101694	0.000348678	0.000656819	0.00332384	0.00102634	0.00418643	0.000156954	0.000101509	0.000974779	0.186063	0.000190495	0.00530987	0.0550124	0.00226717	0.00169184	0.000187247	0.00211305	0.00133643	0.00490091	0.0024372	0.000851925	0.00459792	0.00115452	0.000473757	0.000295819	0.0298652	0.000150401	0.211605	0.0315409	0.00506021	0.000105208	0.00016895	0.0413137	0.00107376	0.000317892	0.000254921	0.000934181	0.00087772	0.030293	0.0148825	5.985e-05	0.000654974	0.000522195	0.00781266	0.00169995
Ssa32-3	0.000409088	0.000247787	0.000586504	0.0470431	0.000700601	0.000274092	0.000620817	0.00382404	0.00130112	0.00468393	0.000200328	7.52843e-05	0.00120002	0.197758	0.000314681	0.00512525	0.0581528	0.00206478	0.00126491	0.000173896	0.00226279	0.00110587	0.00499352	0.00278527	0.000543164	0.00486483	0.00119867	0.000287676	0.000186426	0.030753	0.000203513	0.256621	0.0339372	0.00386353	0.000124341	0.000208007	0.0349448	0.000965516	8.80855e-05	0.000394674	0.000439229	0.000667048	0.0234127	0.00896937	6.07491e-05	0.00107602	0.000475792	0.0132109	0.00207697
Ssa32-4	0.000388707	0.000211825	0.000585687	0.0427512	0.000776767	0.000269694	0.000615642	0.00377082	0.00121305	0.004632	0.000303433	7.1046e-05	0.000943507	0.185167	0.000446693	0.00580089	0.0546179	0.00219323	0.00170794	0.000226892	0.00225048	0.00126363	0.00526331	0.00288426	0.000626228	0.00488337	0.000991985	0.000541117	0.000206813	0.0300809	0.000153075	0.214205	0.0316581	0.00320695	0.000103625	0.000178131	0.0344628	0.000977511	0.000359365	0.000174074	0.000469042	0.000493539	0.0273495	0.0139396	9.81624e-05	0.0011256	0.000397305	0.00769656	0.00148347
Ssa32-5	0.000275224	0.000188412	0.000434698	0.0357231	0.000631586	0.000234951	0.000546136	0.00309765	0.00101981	0.00398493	0.000176673	7.17644e-05	0.00119943	0.173148	0.000271879	0.00564906	0.0498892	0.0020812	0.00192711	8.98579e-05	0.0021927	0.000873064	0.00461668	0.00261847	0.000631822	0.0047271	0.00124069	0.000290986	0.00015748	0.0307175	0.000119416	0.217859	0.0320076	0.00336915	4.72081e-05	0.000183517	0.0361769	0.000835021	0.000162848	0.000199414	0.000436322	0.000772904	0.0250849	0.00952452	0.000198521	0.000723601	0.000301842	0.010755	0.00131735
Ssa32-6	0.000379129	0.000241513	0.000595335	0.0444065	0.000777348	0.000485248	0.0006069	0.00376158	0.00131424	0.00448411	0.000199463	0.000121833	0.00110188	0.188885	0.000308474	0.00516574	0.053908	0.00218001	0.0016623	0.000216771	0.00223663	0.00110227	0.00570631	0.00268441	0.000547296	0.00487408	0.00111352	0.000402991	0.000212138	0.0285512	0.000149169	0.22783	0.0304835	0.00352735	7.86079e-05	0.00015206	0.0353429	0.000866384	0.000241432	0.000272117	0.000390527	0.000492418	0.0261075	0.0112891	5.58329e-05	0.000679662	0.000485023	0.00879946	0.00133553
St32-1	0.000686571	0.000277883	0.000648663	0.0413408	0.000461579	0.000701893	0.00117684	0.00468052	0.0012987	0.00475953	0.000174224	0.000171359	0.00144158	0.187867	0.000731697	0.00657232	0.0887268	0.00222711	0.00247713	0.000337733	0.00242117	0.00160313	0.00456615	0.00271852	0.000766867	0.00558111	0.000927889	0.000365547	0.000202125	0.0333098	0.000362902	0.279232	0.0409281	0.0020134	0.000196912	0.000321178	0.0220083	0.00104681	0.000267761	0.000320112	0.00103157	0.000903158	0.0256132	0.00790684	7.56911e-05	0.00110677	0.000938724	0.0109973	0.0029229
St32-2	0.000491781	0.000276979	0.000679509	0.0415232	0.00050325	0.000642448	0.00093561	0.00537331	0.00137678	0.00543326	0.000118996	0.000112693	0.0015456	0.193978	0.00063302	0.00688441	0.0700414	0.00212593	0.00257038	0.000320983	0.00263853	0.00161199	0.00470255	0.00324537	0.000704717	0.00611617	0.00106239	0.000427521	0.000181867	0.0316487	0.000168779	0.282823	0.0378119	0.00184095	0.000274021	0.000289864	0.0264731	0.000985059	0.000317764	0.000385202	0.000590645	0.000702412	0.0294067	0.00772905	6.70278e-05	0.00148483	0.000626495	0.01034	0.00196906
St32-3	0.000533376	0.000248269	0.000570099	0.0425271	0.000526511	0.000643123	0.00114657	0.00442452	0.00119273	0.00477106	0.000171296	0.00013462	0.0012502	0.194412	0.000488321	0.00644167	0.0748317	0.00194731	0.00211897	0.000283509	0.00230427	0.00105212	0.00435936	0.00265792	0.000606339	0.00529646	0.00104729	0.000356558	0.000147929	0.0319937	0.000201421	0.28246	0.0367571	0.00209064	0.000212298	0.00023154	0.0256493	0.000922053	0.000320568	0.000251183	0.0006267	0.000768154	0.0246312	0.00700849	0.000126157	0.00101516	0.000626917	0.0120795	0.00198698
St32-4	0.000553135	0.000315379	0.000742753	0.0420909	0.000500837	0.0007077	0.00107302	0.00543477	0.00159046	0.00528333	0.000186732	0.000128221	0.00157848	0.182738	0.00075747	0.00660422	0.0793905	0.00246967	0.0027208	0.00039693	0.00263972	0.00201025	0.00416615	0.00318733	0.000938564	0.00580679	0.000915044	0.00059863	0.000247835	0.0306405	0.000204938	0.27251	0.038854	0.00202519	0.000157314	0.000250911	0.0271679	0.00116694	0.000485922	0.000408376	0.00117341	0.000989768	0.0324196	0.00897413	6.74724e-05	0.00118106	0.00084082	0.010679	0.00241862
St32-5	0.000519541	0.000249132	0.000570267	0.0396954	0.000501863	0.00058855	0.00117744	0.00428383	0.00107891	0.0045088	0.000159865	0.000109679	0.00124911	0.194219	0.000604398	0.00675975	0.0714321	0.00216353	0.00204805	0.000270009	0.00216816	0.0014612	0.00445511	0.00258105	0.000740979	0.00508081	0.000860127	0.000387726	0.000152587	0.0333266	0.000232342	0.244758	0.0373007	0.0019332	0.000190125	0.000273961	0.023007	0.000942147	0.00038789	0.000129616	0.000814805	0.000875412	0.0251855	0.00777453	7.21423e-05	0.000827651	0.000629397	0.00965794	0.0015989
St32-6	0.00107695	0.000224721	0.000521199	0.0347211	0.000466296	0.000556648	0.000967871	0.00380245	0.00100055	0.00412676	0.00014093	0.000101199	0.00099335	0.186499	0.000568041	0.00668875	0.0587801	0.00212634	0.00175879	0.00028709	0.00198931	0.00146356	0.00402748	0.00271662	0.000749513	0.00485458	0.000742499	0.00039008	0.00018519	0.034818	0.000231972	0.225944	0.0358814	0.00204545	0.000206513	0.000257034	0.0228497	0.000940638	0.000348662	0.000132992	0.000602922	0.000677951	0.026667	0.0072284	2.74056e-05	0.000708667	0.000558513	0.00911004	0.00167084
Aa32-1	0.00190718	0.000432121	0.000960017	0.0579063	0.000265519	0.00208181	0.00262339	0.00454634	0.00148498	0.00417832	0.000153008	0.000307122	0.00166061	0.164943	0.000918485	0.012003	0.12101	0.00310783	0.00474633	0.000939011	0.00364613	0.01106	0.00109001	0.00353223	0.00258474	0.00465637	0.00175383	0.0017779	0.000470575	0.0317193	0.000979594	0.312846	0.0501051	0.00125987	0.0012441	0.00137136	0.0403295	0.00215582	0.000324348	0.00502277	0.00040337	9.73839e-05	0.0237381	0.00177291	0.00013536	0.000851794	0.0019643	0.00777972	0.000714962
Aa32-2	0.00139771	0.000583418	0.00032172	0.0380641	0.000258301	0.00147398	0.00146364	0.00306261	0.000694504	0.00403577	0.000125041	0.000162955	0.00171023	0.191277	0.000371962	0.0110061	0.0865065	0.0022911	0.00338083	0.000252859	0.00314234	0.00181984	0.00354383	0.00287175	0.000670156	0.00463561	0.00313364	0.00044766	0.000198203	0.0325247	0.000248897	0.349792	0.0391379	0.00197986	0.00106308	0.000428272	0.0182015	0.00103182	0.000329376	0.000270074	0.00116562	0.000673118	0.0127649	0.00156433	0.00050728	0.000623634	0.000989162	0.00619235	0.00116242
Aa32-3	0.00225571	0.000321523	0.000457357	0.0416132	0.000293407	0.00117131	0.00185631	0.00296917	0.00118561	0.00411766	0.000172725	0.000286746	0.00166363	0.178104	0.000455093	0.0106221	0.104837	0.00251077	0.00293149	0.000334564	0.00341546	0.00270192	0.00290997	0.00217202	0.00108333	0.00504033	0.00277445	0.000478406	0.000273869	0.0311885	0.00101115	0.344657	0.0433133	0.00225657	0.000404234	0.000361084	0.0220463	0.00157192	0.00036556	0.000243092	0.00199504	0.000895883	0.0100826	0.00198599	0.000434892	0.000679687	0.00190077	0.00765754	0.00410509
Aa32-4	0.00251227	0.000262152	0.000547018	0.0378559	0.000365257	0.00208409	0.00187142	0.00331661	0.00101741	0.00379284	0.000180103	0.00027919	0.00181449	0.185215	0.000483937	0.0106889	0.0890647	0.00274878	0.00318332	0.000275539	0.00382312	0.00205582	0.00254224	0.0028821	0.000806348	0.00541653	0.00307185	0.000855389	0.000212799	0.0370294	0.000759073	0.301578	0.0504222	0.00212303	0.000853186	0.000492634	0.0349043	0.00125512	0.000578654	0.000143841	0.0014349	0.000898175	0.0193304	0.00155431	0.000287304	0.00103732	0.00119182	0.00639035	0.00162228
Aa32-5	0.00241514	0.000314194	0.00079805	0.0400207	0.000177817	0.0014171	0.00145889	0.00388018	0.00160275	0.00255126	0.000238371	0.000411321	0.00147997	0.180928	0.000550624	0.0152591	0.128902	0.00345107	0.00264048	0.000168011	0.00273069	0.00266883	0.00112759	0.00349661	0.000583901	0.00433817	0.00150567	0.000126136	0.000215822	0.0346339	0.000583391	0.383263	0.0666724	0.00186275	0.000817405	0.00103715	0.0125358	0.00150483	0.000403498	7.17688e-05	0.00133057	0.000696785	0.00282106	0.000429033	0.000206228	0.00113523	0.00226799	0.0111661	0.00291489
Aa32-6	0.00106747	0.000158114	0.000338738	0.0399951	0.000177821	0.000780071	0.00142075	0.00262762	0.000687703	0.00350756	0.000103804	0.000123172	0.00127743	0.202753	0.000354469	0.00892076	0.0981107	0.00161714	0.00222085	0.000307274	0.00220555	0.00253164	0.00259834	0.00212965	0.000884567	0.0036861	0.00123134	0.000622575	0.000251571	0.0350258	0.000286891	0.347493	0.0422904	0.00145907	0.000494345	0.000356272	0.0161121	0.00117462	0.000215066	0.000216993	0.00144232	0.000709861	0.0129275	0.00169905	0.000255825	0.000622385	0.000419627	0.00829754	0.00154059
Rr32-1	5.02371e-05	3.59449e-05	2.07924e-05	0.0141847	8.18247e-05	0.00056843	0.000722047	0.000721787	0.00027123	0.00418709	0.000191599	0.00015092	0.00204407	0.23369	0.000379706	0.00401455	0.166866	0.00188463	0.00575136	0.000546309	0.00435629	0.00372233	0.00115577	0.00328885	0.00192585	0.00202628	0.00200567	9.95681e-05	0.000584597	0.0546061	0.00244872	0.105063	0.0683839	0.00241733	0.000151267	0.000343182	0.00712226	0.00180716	0.000261853	4.06732e-05	0.00172289	0.000719856	0.00237966	0.00275716	0.000100461	0.000368959	0.00519622	0.00633682	0.0167546
Rr32-2	0.0002773	0.000136683	0.000352895	0.0338009	0.000162946	0.00149961	0.00297769	0.00215739	0.000677553	0.00579502	0.000155976	0.00035485	0.00324775	0.157472	0.000223687	0.0053568	0.220497	0.00254738	0.00982749	0.000980219	0.00756551	0.00663319	0.00121144	0.00286751	0.00405608	0.00583424	0.000750962	0.000940841	0.000595303	0.0255612	0.00145287	0.17603	0.0588692	0.0026743	0.00039868	0.000452746	0.0164167	0.00241291	0.000588102	7.78692e-05	0.00255531	0.000821336	0.0137986	0.00515249	4.60918e-05	0.000501959	0.0092819	0.00783585	0.0171378
Rr32-3	0.000226787	7.3996e-05	0.000130436	0.0191282	0.000106241	0.000637208	0.000601848	0.00146354	0.000487128	0.00572368	0.000162591	0.000166897	0.00271782	0.235904	0.00102449	0.00801904	0.106602	0.00199256	0.0134396	0.000283308	0.00748948	0.00170672	0.00118732	0.00545455	0.000558284	0.00371268	0.00382576	0.000113727	6.03026e-05	0.0595845	0.00189567	0.120216	0.0622711	0.00288361	0.00020404	0.000239643	0.0103557	0.00153104	0.000225274	3.63029e-05	0.00101935	0.0011672	0.00475286	0.00273866	0.000161845	0.000589847	0.00631853	0.0118056	0.0107226
Rr32-4	0.00018492	0.000132923	0.000213389	0.030431	0.000124765	0.000666811	0.00135561	0.00153938	0.000636209	0.007386	0.000153563	0.000228157	0.00341568	0.184646	0.000216185	0.007651	0.141712	0.00216535	0.0138991	0.000363122	0.00790261	0.00232366	0.00133632	0.0052437	0.000854708	0.00657478	0.0053384	0.000308564	0.000133778	0.0411316	0.00129816	0.192368	0.0501166	0.00356909	0.000152938	0.000255028	0.0134631	0.00199972	0.000279853	0.000150434	0.000883515	0.00115006	0.0100053	0.00477421	8.4625e-05	0.000631466	0.00704866	0.0205033	0.0127127
Rr32-5	0.000156416	0.000133743	0.000109091	0.0179023	9.45164e-05	0.000243193	0.000734709	0.00149521	0.000995873	0.0109895	0.000166561	0.000587455	0.00231626	0.239064	0.0006903	0.00659641	0.0880176	0.00247914	0.00973464	0.00060028	0.00645983	0.00240906	0.00125167	0.0060345	0.00234728	0.0102585	0.00229562	0.000177461	0.00179825	0.0506988	0.00173242	0.124704	0.0458246	0.00204683	0.0001952	0.000266377	0.00929792	0.00157883	0.000512465	8.7302e-05	0.0018151	0.00206232	0.00988821	0.00693729	0.000470682	0.000770554	0.00481095	0.00797574	0.0100131
Rr32-6	0.000238079	9.83084e-05	0.000158028	0.0302641	0.000133258	0.000578776	0.0014994	0.000941408	0.000453359	0.00461942	0.000165876	0.000198734	0.00189501	0.188686	0.000412582	0.0052249	0.156845	0.00210287	0.00718882	0.000969401	0.00516376	0.00506337	0.00157145	0.00352625	0.00436903	0.00399491	0.002336	0.00155388	0.0052226	0.0465579	0.000938426	0.158226	0.0417607	0.0028884	0.000333035	0.000327101	0.0146231	0.001707	0.000504341	3.98795e-05	0.00177971	0.000737244	0.0101286	0.0102023	4.94895e-05	0.000467117	0.00483708	0.0111452	0.00787466
Cl32-1	0.0010452	0.000157072	0.00029826	0.0267928	0.000103118	0.000388649	0.000609813	0.00172335	0.000497943	0.00447254	0.000185525	0.000115716	0.00140886	0.195184	0.000884018	0.00481543	0.097591	0.00150668	0.00467376	0.000830063	0.00440982	0.00338489	0.00487083	0.00371389	0.00317527	0.00297073	0.00130146	0.000931296	0.00111644	0.0451	0.00102169	0.167357	0.0340441	0.00236324	0.000357351	0.000165501	0.0275757	0.00402202	0.00405535	0.000380219	0.00128694	0.000980206	0.0166499	0.00951845	0.000424236	0.00089551	0.00348176	0.00816025	0.00600896
Cl32-2	0.000900819	0.000332835	0.000714018	0.0360406	0.000249903	0.00207664	0.000772899	0.00257487	0.00133871	0.00532695	0.000250038	0.000231366	0.000771484	0.184707	0.000923927	0.00412412	0.0906197	0.00214877	0.00223564	0.000459573	0.00192194	0.00217836	0.00594966	0.00307689	0.00154847	0.00215435	0.000702916	0.00146922	0.000697657	0.0528268	0.00643644	0.153434	0.0365144	0.00236533	0.000220662	0.00023193	0.0107398	0.00215126	0.000719662	0.00121435	0.000601538	0.000680689	0.00890307	0.00531075	0.000499212	0.000719308	0.0164784	0.010559	0.0315484
Cl32-3	0.00148156	0.000178595	0.000497801	0.035387	0.000126247	0.000604705	0.00113601	0.00187117	0.000540348	0.00423921	0.000105843	0.000164265	0.00114766	0.188611	0.000512498	0.00395534	0.145491	0.00171518	0.00274075	0.00240417	0.00287063	0.0045521	0.00417282	0.00311498	0.00434633	0.00346231	0.000359566	0.000436	0.00139252	0.0391268	0.00467986	0.186702	0.0460154	0.00159573	0.00122507	0.000415026	0.0250626	0.00151655	0.00743102	0.000219579	0.00137062	0.000660811	0.0125792	0.0158361	0.000496455	0.00138993	0.00714261	0.00885109	0.0116619
Cl32-4	0.00112424	0.000144117	0.000394757	0.0373844	0.000151368	0.000700165	0.00146854	0.00185505	0.000648182	0.00505674	0.000117366	0.00015065	0.00140846	0.194111	0.000678604	0.00566469	0.114263	0.00214711	0.00376526	0.00167328	0.0057891	0.00320963	0.00367044	0.00418259	0.00288216	0.00373402	0.000533621	0.000488009	0.00117364	0.0438913	0.00877986	0.171046	0.044204	0.00267316	0.00119683	0.000275843	0.0189014	0.00189296	0.00234545	0.000974708	0.000844219	0.000159671	0.0125228	0.00771146	0.000557599	0.000967102	0.0103142	0.00874108	0.0134063
Cl32-5	0.000746721	0.000186729	0.000377051	0.0322049	0.000202067	0.00206335	0.000446342	0.00186756	0.00067826	0.0062331	0.000237068	0.000194782	0.0020193	0.195911	0.000579517	0.0054241	0.140714	0.00174202	0.00729631	0.000854	0.00477037	0.00494557	0.00484365	0.00406993	0.00320382	0.00265592	0.000961992	0.000613334	0.00145466	0.0512879	0.00227037	0.153078	0.0331268	0.00228163	0.000367431	0.000113972	0.0121156	0.00200102	0.000896819	0.00108608	0.000460161	0.000120842	0.00978081	0.0122197	0.00101421	0.000664911	0.0041188	0.00697868	0.00980683
Cl32-6	0.00232737	0.00016026	0.000492112	0.0240003	0.000156394	0.000520332	0.000469788	0.00156514	0.000433365	0.00305479	0.00011361	0.000125917	0.000581718	0.197043	0.000232448	0.00349717	0.0822555	0.00132272	0.0014971	0.00091073	0.00161846	0.0042907	0.00130146	0.00202954	0.00421701	0.00212009	0.000158581	0.00199201	0.00183936	0.0315485	0.000372874	0.180767	0.0291606	0.00101517	0.000520108	9.56706e-05	0.0659756	0.000898975	0.00766439	0.00106257	0.000434722	0.000125776	0.0358814	0.0260859	0.000546592	0.00111645	0.000676853	0.00625427	0.00184241
El32-1	0.000210328	0.000100888	0.000201989	0.0194939	0.000219953	0.000802086	0.000757488	0.00226466	0.000663717	0.00548513	0.000157305	0.00025843	0.00179913	0.18879	0.00063359	0.00894932	0.0866602	0.00214107	0.00530542	0.00062794	0.00426775	0.00155079	0.00844703	0.00381673	0.00101943	0.00553497	0.00219675	0.000506404	0.0012631	0.0402709	0.00106232	0.151373	0.033119	0.00253366	0.000517145	0.000142564	0.0208348	0.000696986	0.000608036	0.000569931	0.000811709	0.00101406	0.0153188	0.0107751	6.887e-05	0.000576724	0.00320988	0.00600372	0.00649263
El32-2	0.00018804	0.00010343	0.000207308	0.0259422	0.000264684	0.000770781	0.00061875	0.00211808	0.000754306	0.0055193	0.000183846	0.000173471	0.00136678	0.20794	0.0004428	0.0131484	0.0830813	0.00269292	0.00349936	0.000463075	0.00303049	0.00190645	0.0085448	0.00338083	0.00118832	0.00463374	0.00171134	0.000328755	0.0012628	0.0335604	0.00168156	0.161422	0.0303354	0.00268287	0.000496243	0.000159696	0.0281344	0.000730998	0.000478393	0.000911094	0.000795165	0.000813604	0.0155363	0.0101499	0.0002403	0.000505858	0.00172438	0.00466382	0.00464381
El32-3	0.000295033	0.000157116	0.000329415	0.0307633	0.000241363	0.000893185	0.000784801	0.0027205	0.000932964	0.00866343	0.000157901	0.000270542	0.00255678	0.196809	0.000277112	0.00919261	0.105228	0.00255858	0.00718952	0.000626993	0.00505172	0.0023059	0.00572556	0.00446505	0.00163278	0.00803169	0.00198633	0.000591703	0.000209277	0.0313976	0.00101548	0.158259	0.0356424	0.00269512	0.000412984	0.000173637	0.0212345	0.0014147	0.000506	0.000431634	0.00109179	0.00102076	0.0217188	0.0132471	0.0001655	0.000415639	0.002798	0.00576217	0.00603365
El32-4	0.000163315	0.000122187	0.000155536	0.0181714	0.000195616	0.000415596	0.000889497	0.00145975	0.000471045	0.00468904	0.00853219	0.000230936	0.00131404	0.200936	6.80762e-05	0.00939727	0.0808574	0.00201639	0.00442667	0.000323664	0.00279734	0.00126587	0.00827934	0.00332496	0.000985442	0.00613087	0.00488407	0.000341005	6.54552e-05	0.0449151	0.00111519	0.124843	0.0302625	0.00206008	0.00054222	0.000103267	0.0174722	0.00111921	0.000690607	0.000373923	0.000829487	0.00114472	0.00953059	0.00550207	0.000114655	0.000518653	0.00324489	0.00475073	0.00692326
El32-5	0.000366794	0.000204712	0.000240642	0.02648	0.000242843	0.000949967	0.00107867	0.00206335	0.000724652	0.00647956	0.000909141	0.000395935	0.00140805	0.189843	0.000858616	0.0119193	0.0972547	0.00253899	0.00306227	0.000433818	0.00249713	0.00193669	0.00880867	0.00330375	0.00126385	0.00673732	0.00134772	0.00025986	0.000454635	0.0315526	0.00291878	0.145329	0.035468	0.00254063	0.000659871	0.000256472	0.0244526	0.000863668	0.000463943	0.000785241	0.0010612	0.00102908	0.0145446	0.00894814	0.000868179	0.000472575	0.00220402	0.00419605	0.00632396
El32-6	0.00031462	7.39393e-05	0.000157371	0.0173431	0.000215257	0.000707728	0.00195819	0.00153384	0.000555373	0.00371345	0.00040771	0.000278969	0.000862551	0.191313	0.000610423	0.00981584	0.084825	0.00210942	0.00212645	0.000336679	0.00212433	0.00148425	0.00799485	0.00253609	0.00103135	0.00456775	0.00136943	0.000409617	0.00148561	0.0414726	0.00118949	0.127586	0.0283829	0.00201541	0.000555409	0.000241653	0.0213818	0.00125049	0.000750496	0.000552386	0.000731165	0.000904063	0.012682	0.00842822	2.00075e-05	0.000575183	0.00227406	0.0033708	0.00465253
Sl32-1	0.000210271	0.000119224	0.000299884	0.0213673	0.000323316	0.000688596	0.0010097	0.00313638	0.000764439	0.00510289	0.000153609	0.000310239	0.00155408	0.169734	0.00142974	0.0132121	0.0832388	0.00232451	0.00357744	0.0011605	0.00318458	0.00207878	0.00611688	0.00340439	0.00675154	0.00127678	0.001972	0.00104597	0.000230775	0.0418028	0.000482162	0.16324	0.0379861	0.00178274	0.000816394	9.37119e-05	0.0193587	0.00108747	0.00150121	0.000236363	0.000769259	0.00091396	0.0212778	0.0110704	0.00028055	0.00219917	0.000978025	0.00740184	0.0027181
Sl32-2	0.000268483	0.000153129	0.000335322	0.030953	0.000353809	0.00069708	0.00125885	0.00358314	0.000890659	0.00541097	0.000222018	0.000283436	0.00474178	0.16883	0.000595615	0.0115804	0.116927	0.00304418	0.00362457	0.000755843	0.00280104	0.00242428	0.00653787	0.00306853	0.00111785	0.00637779	0.00101253	0.0005849	0.00338331	0.0276124	0.000906806	0.174516	0.0405557	0.00233239	0.00126903	0.000139979	0.0310505	0.000851744	0.000610461	0.000570962	0.000731093	0.000551566	0.0236442	0.0104633	0.0139369	0.00106172	0.00122284	0.00544787	0.0033628
Sl32-3	0.000227618	0.000132591	0.000270172	0.0298247	0.000372233	0.000649543	0.00119845	0.00378281	0.000838974	0.00547137	0.000218962	0.00030633	0.00392335	0.167309	0.000731434	0.0119247	0.0866714	0.00308187	0.00307932	0.000792668	0.00282895	0.00201367	0.00760829	0.00301729	0.00123418	0.0059941	0.0012053	0.0011394	0.00370016	0.0283154	0.000460815	0.165048	0.0319902	0.00176079	0.00103886	0.000109967	0.0274658	0.000919442	0.000708782	0.00043419	0.000595157	0.000542269	0.0264338	0.0141198	0.00859685	0.00132905	0.000694095	0.00420849	0.00185261
Sl32-4	0.00033469	0.000200247	0.000668181	0.0398193	0.000474917	0.000794782	0.00134107	0.00533869	0.00145857	0.00634048	0.000275274	0.000279833	0.00159767	0.181768	0.00101778	0.00901851	0.090846	0.00266384	0.00280615	0.000750601	0.00309433	0.00264526	0.0059648	0.00314602	0.00147797	0.00621069	0.00127142	0.00169755	0.000363044	0.0234015	0.000622879	0.219965	0.0335376	0.00148721	0.000389829	0.000146236	0.0256436	0.00108218	0.000605137	0.000742192	0.000743624	0.000445544	0.0306734	0.0172552	0.000170978	0.001248	0.00111163	0.00426352	0.00229182
Sl32-5	0.000287524	0.000195526	0.000480174	0.0355162	0.000627039	0.000654474	0.00116118	0.00413075	0.00113854	0.00547082	0.000229248	0.000264491	0.00260825	0.171322	0.000772092	0.0103875	0.0827261	0.00259132	0.0030071	0.00066531	0.00293478	0.00193418	0.00647828	0.00258736	0.0011096	0.00559646	0.000942619	0.00121494	0.00236225	0.0224944	0.000513195	0.229769	0.0300455	0.00147817	0.000772535	9.82076e-05	0.0282148	0.000703191	0.00047566	0.000494095	0.000690686	0.000398951	0.0256756	0.0128194	0.00623363	0.000877406	0.00123181	0.00449339	0.00242486
Sl32-6	0.000196418	0.000167721	0.000393008	0.0312485	0.000384101	0.000586772	0.000989268	0.00417812	0.00105967	0.00566998	0.000210766	0.00027705	0.00528819	0.160358	0.000870607	0.0114021	0.0886117	0.00300703	0.00324834	0.000786345	0.00280036	0.00219207	0.0071435	0.00292051	0.00115599	0.00615948	0.000888741	0.000921398	0.00379353	0.027349	0.000390221	0.181928	0.0327202	0.00157563	0.00123909	7.23964e-05	0.0296728	0.000614356	0.000579236	0.000434846	0.000471992	0.000391088	0.0295848	0.0128431	0.0176077	0.00101092	0.000516737	0.00407986	0.00206666
FISH STABLE ISOTOPES
Tissue SI per ICES SD area	d34S_IP	d15N_IP	d13C_IP		MEANS	d34S_IP	d15N_IP	d13C_IP
Pf 1 27	19.8399	11.6456	-20.6902		Pf 27	18.088	11.3422	-19.3938		Pf	Perca fluviatilis
Pf 2 27	19.4151	12.6709	-19.4592		Aa 27	18.4162	11.7194	-17.0396		Aa	Anguilla anguilla
Pf 3 27	19.3478	13.0432	-18.9109		El 27	18.516	12.9309	-19.9245		El	Esox lucius
Pf 4 27	19.2746	10.0083	-20.1669		Ss27	21.838	9.15169	-19.6424		Ss	Sprattus sprattus
Pf 5 27	13.2296	9.56499	-19.7997		Zv27	18.9682	12.0288	-19.9289		Zv	Zoarces viviparous
Pf 6 27	17.421	11.12	-17.3359		Cl27	16.1585	12.1045	-20.2306		Cl	Coregonus lavaretus
Aa 1 27	18.323	12.346	-18.1633		Ch27	19.4513	11.7425	-21.3024		Ch	Clupea harengus
Aa 2 27	17.8795	11.5206	-19.1463		Rr27	15.511	9.34377	-18.1967		Rr	Rutilus rutilus
Aa 3 27	16.8996	10.1593	-14.6662		Sl27	19.6995	14.9479	-21.7626		Sl	Sander lucioperca
Aa 4 27	18.741	11.984	-14.5636		Pf29	17.0388	13.9679	-17.6004		Ssa	Salmo salar
Aa 5 27	19.608	11.961	-17.1242		El29	17.6844	14.7495	-20.2033		St	Salmo trutta
Aa 6 27	19.0463	12.3453	-18.5739		Ss29	16.961	9.80251	-19.1447
El 1 27	19.099	13.87	-20.2841		Zv29	13.3957	14.8596	-18.413
El 2 27	17.5487	12.7307	-19.9511		Ssa29	20.408	13.7036	-19.242
El 3 27	19.394	12.409	-19.2928		Cl29	15.0451	11.7813	-18.0472
El 4 27	19.143	12.843	-20.4079		Ch29	16.1692	10.6865	-19.5372
El 5 27	17.3951	12.8017	-19.6866		Rr29	15.8648	12.2826	-19.0878
Ss 1 27	21.3898	8.3542	-20.1076		St29	21.2509	14.0762	-20.0627
Ss 2 27	21.434	9.653	-20.3748		Sl29	15.8732	14.355	-19.3159
Ss 3 27	22.314	8.979	-19.21		Pf30	16.4038	14.165	-18.8559
Ss 4 27	22.577	9.05	-19.3873		El30	17.6563	15.3492	-21.2045
Ss 5 27	20.9965	9.01293	-20.3035		Ss30	21.4634	9.40208	-20.5111
Ss 6 27	22.317	9.861	-18.4714		Zv30	15.0741	13.3545	-19.8486
Zv 1 27	16.9852	13.7668	-19.3301		Ssa30	21.0251	13.1199	-19.8092
Zv 2 27	20.4713	11.556	-20.8931		Cl30	16.1537	12.3222	-19.2476
Zv 3 27	19.2452	10.5154	-19.5347		Ch30	16.8646	10.4014	-21.2282
Zv 4 27	18.2462	12.2971	-20.6194		St30	21.3787	12.7678	-20.1999
Zv 5 27	18.6326	11.0814	-19.793		Pf32	19.9436	13.4436	-18.0268
Zv 6 27	20.2287	12.9561	-19.4032		Aa32	11.2747	15.0666	-21.7379
Cl 1 27	16.2568	12.5099	-20.493		El32	15.3198	13.3747	-18.2269
Cl 2 27	15.4367	12.5218	-19.6337		Zv32	15.3689	14.0717	-18.5252
Cl 3 27	17.5313	13.3284	-21.4908		Ssa32	21.8076	13.7334	-19.7121
Cl 4 27	13.2372	11.9572	-20.1216		Cl32	19.4524	11.4631	-18.8017
Cl 5 27	19.176	11.5935	-19.4508		Ch32	16.1942	11.4353	-19.4236
Cl 6 27	15.3129	10.7165	-20.1937		Rr32	17.467	12.4459	-18.0707
Ch 1 27	19.8184	14.185	-19.9274		St32	21.7309	15.1321	-18.9442
Ch 2 27	20.6	12.5806	-21.3321		Sl32	21.0951	13.9606	-18.7876
Ch 3 27	18.7955	10.5357	-19.7707
Ch 4 27	20.1727	10.4983	-22.0852
Ch 5 27	18.6891	10.5126	-21.464
Ch 6 27	18.6323	12.1429	-23.2349
Rr 1 27	15.6695	12.178	-20.9238
Rr 2 27	15.2539	9.48295	-17.7636
Rr 3 27	17.272	11.989	-20.384
Rr 4 27	16.1357	7.89525	-17.2525
Rr 5 27	17.4854	8.09577	-16.9283
Rr 6 27	11.2493	6.42168	-15.9282
Sl 1 27	19.541	15.195	-21.3139
Sl 2 27	20.818	14.743	-20.8311
Sl 3 27	20.5903	15.5015	-22.6269
Sl 4 27	17.7513	14.589	-21.7819
Sl 5 27	19.4926	15.0519	-23.1696
Sl 6 27	20.004	14.607	-20.8521
Pf 1 29	15.8453	12.6392	-17.1663
Pf 2 29	15.9694	14.5109	-17.6853
Pf 3 29	14.8088	13.8125	-18.3502
Pf 4 29	15.2716	12.024	-15.7349
Pf 5 29	20.7461	15.2145	-18.4377
Pf 6 29	19.5915	15.6063	-18.2279
El 1 29	18.9976	15.9927	-19.3786
El 2 29	17.7086	14.9936	-20.5707
El 3 29	19.1637	14.2918	-19.0765
El 4 29	17.9552	14.6027	-20.6258
El 5 29	13.5297	14.763	-20.8628
El 6 29	18.7517	13.8529	-20.7054
Ss 1 29	17.129	8.648	-19.5793
Ss 2 29	17.275	9.82	-19.1489
Ss 3 29	16.4	10.506	-19.2728
Ss 4 29	16.8251	9.994	-18.835
Ss 5 29	17.1759	10.0446	-18.8874
Zv 1 29	12.2771	15.008	-19.2328
Zv 2 29	13.565	15.251	-18.84
Zv 3 29	13.148	15.077	-18.6723
Zv 4 29	13.4843	15.062	-18.5305
Zv 5 29	13.8532	14.674	-18.5386
Zv 6 29	15.1314	14.2929	-15.7248
Zv 7 29	12.3112	14.652	-19.3519
Ssa 1 29	18.1486	13.487	-19.4523
Ssa 2 29	19.2792	14.8775	-19.5766
Ssa 3 29	19.2652	13.1047	-19.0817
Ssa 4 29	22.1516	13.3556	-19.27
Ssa 5 29	21.6079	14.1944	-18.8127
Ssa 6 29	21.9953	13.2023	-19.2588
Cl 1 29	14.3482	14.795	-18.9937
Cl 2 29	15.9359	9.815	-15.547
Cl 3 29	15.2387	9.569	-16.4397
Cl 4 29	15.8129	11.818	-18.9118
Cl 5 29	15.0061	12.226	-18.642
Cl 6 29	13.9291	12.465	-19.7489
Ch 1 29	15.9999	10.9697	-19.0152
Ch 3 29	16.2899	10.1527	-19.4067
Ch 4 29	16.1429	10.4914	-19.3123
Ch 6 29	16.3619	10.0811	-21.2733
Ch 2 29	16.33	11.7095	-18.7029
Ch 5 29	15.8905	10.7143	-19.5126
Rr 1 29	16.4326	13.115	-19.2744
Rr 2 29	15.4759	12.154	-18.6507
Rr 3 29	15.8158	12.148	-18.9116
Rr 4 29	15.7593	11.607	-19.0868
Rr 5 29	15.8305	11.8717	-19.1633
Rr6 29	15.8748	12.8	-19.4396
St 1 29	21.3715	14.531	-19.5034
St 2 29	20.7037	13.4847	-20.2964
St 3 29	21.3821	13.8717	-20.4073
St 4 29	20.8193	15.0625	-20.6866
St 5 29	21.9777	13.4312	-19.4199
Sl 1 29	15.6405	14.2221	-19.1211
Sl 2 29	16.0141	14.4666	-19.9416
Sl 3 29	16.4183	13.8332	-19.5301
Sl 4 29	15.6744	14.5211	-19.4802
Sl 5 29	16.229	14.2667	-19.2346
Sl 6 29	15.2632	14.8201	-18.5876
Pf 1 30	16.6248	12.0088	-17.7042
Pf 2 30	16.4153	13.8748	-18.8392
Pf 3 30	16.177	15.6521	-20.6726
Pf 4 30	16.5382	14.3307	-18.6893
Pf 5 30	16.2251	14.2655	-19.0892
Pf 6 30	16.4427	14.8582	-18.141
El 1 30	16.7007	15.1308	-21.0987
El 2 30	17.8371	15.9721	-21.2239
El 3 30	17.2561	15.4787	-21.2
El 4 30	17.8055	14.8233	-21.7477
El 5 30	18.0896	15.5569	-20.9373
El 6 30	18.2486	15.1333	-21.0194
Ss 1 30	22.0418	11.5674	-21.4873
Ss 2 30	22.5097	9.80918	-19.8656
Ss 3 30	22.6105	9.19339	-20.0901
Ss 4 30	22.4126	8.8503	-20.2628
Ss 5 30	16.4845	8.873	-20.2139
Ss 6 30	22.7214	8.11916	-21.1469
Zv 1 30	15.2997	13.551	-19.7234
Zv 2 30	14.5913	13.302	-19.9915
Zv 3 30	15.534	14.346	-19.1447
Zv 4 30	14.9661	13.531	-19.9854
Zv 5 30	15.5063	12.918	-20.1211
Zv 6 30	14.547	12.479	-20.1256
Ssa 1 30	21.5966	13.7298	-19.7808
Ssa 2 30	21.5122	12.9855	-20.2578
Ssa 3 30	21.9569	13.2023	-20.1512
Ssa 4 30	22.2658	12.5755	-19.3802
Ssa 5 30	16.2334	14.371	-19.1689
Ssa 6 30	22.5855	11.8553	-20.1166
Cl 1 30	15.6182	12.495	-19.6287
Cl 2 30	19.4486	11.4313	-19.02
Cl 3 30	15.5126	12.374	-19.2889
Cl 4 30	15.0912	11.955	-19.1572
Cl 5 30	15.2829	12.736	-18.8609
Cl 6 30	15.9685	12.942	-19.5298
Ch 1 30	16.8803	10.475	-21.9341
Ch 2 30	16.2673	10.802	-20.3398
Ch 3 30	17.074	10.188	-21.6245
Ch 4 30	17.2874	10.438	-20.9608
Ch 5 30	16.6249	10.2964	-21.2692
Ch 6 30	17.0539	10.209	-21.241
St 1 30	21.5478	11.6522	-20.3078
St 2 30	21.7468	12.9279	-20.7482
St 3 30	20.8415	13.7235	-19.5438
Pf 1 32	20.6559	15.511	-17.4823
Pf 2 32	15.0669	15.415	-17.7314
Pf 3 32	19.9467	15.4241	-18.1957
Pf 4 32	21.5351	13.5811	-18.8041
Pf 5 32	21.2721	10.1143	-17.7082
Pf 6 32	21.185	10.6159	-18.239
Aa 1 32	4.69596	14.7289	-27.0527
Aa 2 32	13.2023	17.0516	-17.3801
Aa 3 32	10.4806	15.9096	-19.9546
Aa 4 32	11.4986	13.554	-20.3204
Aa 5 32	10.4562	13.5338	-28.8604
Aa 6 32	17.3146	15.6218	-16.8595
El 1 32	15.694	13.153	-17.9349
El 2 32	15.5114	13.597	-18.5388
El 3 32	15.8373	13.376	-17.5792
El 4 32	15.0764	13.044	-17.9754
El 5 32	15.1068	13.322	-18.6555
El 6 32	14.693	13.756	-18.6776
Zv 1 32	16.2106	13.3258	-19.0961
Zv 2 32	15.8311	13.9369	-18.7495
Zv 3 32	14.9153	13.9611	-18.4942
Zv 4 32	14.4564	14.3995	-18.0839
Zv 5 32	15.387	14.885	-18.2527
Zv 6 32	15.413	13.922	-18.475
Ssa 1 32	22.2553	14.0521	-20.1596
Ssa 2 32	22.2088	14.2731	-20.7184
Ssa 3 32	22.1655	13.3315	-19.478
Ssa 4 32	21.2592	14.0903	-19.1555
Ssa 5 32	21.5948	13.3366	-19.2977
Ssa 6 32	21.3618	13.3168	-19.4635
Cl 1 32	21.1826	11.1141	-18.9262
Cl 2 32	14.6158	12.2759	-20.5196
Cl 3 32	20.426	10.1959	-18.2488
Cl 4 32	18.67	10.8734	-17.6884
Cl 5 32	21.0334	11.2467	-19.3756
Cl 6 32	20.7865	13.0726	-18.0518
Ch 1 32	16.366	11.132	-19.5068
Ch 2 32	16.6198	11.736	-19.3776
Ch 3 32	16.3328	11.7592	-19.2555
Ch 4 32	15.4286	11.2865	-19.2739
Ch 5 32	16.144	11.372	-19.8221
Ch 6 32	16.274	11.326	-19.3058
Rr 1 32	15.1284	12.8587	-18.1489
Rr 2 32	18.6563	13.3538	-18.1516
Rr 3 32	20.2264	12.5032	-17.4715
Rr 4 32	20.0985	12.2208	-17.861
Rr 5 32	15.236	11.0697	-17.0269
Rr 6 32	15.4565	12.6693	-19.7644
St 1 32	21.2439	16.0686	-19.0469
St 2 32	21.7447	14.1941	-19.0305
St 3 32	21.6913	14.3826	-19.0328
St 4 32	21.8706	16.4411	-19.249
St 5 32	21.6885	14.2782	-18.5873
St 6 32	22.1463	15.4277	-18.7188
Sl 1	21.8857	13.3478	-18.7915
Sl 2	20.3199	14.273	-18.4776
Sl 3	21.3222	14.521	-18.8886
Sl 4	21.6524	13.8665	-18.9387
Sl 5	20.6688	13.9533	-18.7788
Sl 6	20.7219	13.8018	-18.8505
SEAL FATTY ACID AND STABLE ISOTOPE DATA
All Individuals, All groups combined
Proportion (100%=1)
y=young, a=adult, f=female, m=male
SI data in promille, FA data in mol% divided by 100		Muscle SI			Middle blubber FA											Liver SI			Inner blubber FA
Individual ID and grouping	ID, group, gender, age, SD	d34S	d15N	d13C	14:0	16:1n-7	18:1n-9	18:2n-6	18:3n-3	18:4n-3	20:1n-7	20:4n-6	22:6n-3			d34S	d15N	d13C	14:0	16:1n-7	18:1n-9	18:2n-6	18:3n-3	18:4n-3	20:1n-7	20:4n-6	22:6n-3
1597C	1597C_ym_30	15.7164	13.6873	-19.0932	0.0408588	0.19581	0.251816	0.0382667	0.0202695	0.0143474	0.00454753	0.00715683	0.0949514		1597C_ym_30	16.3649	13.5417	-19.74	0.0426029	0.163938	0.239646	0.0480773	0.0231007	0.0161201	0.00445094	0.00656231	0.102202
1534C	1534C_ym_30	13.7396	14.4183	-20.1178	0.0386065	0.198284	0.255088	0.0388989	0.0198667	0.0146537	0.00401689	0.00741464	0.0855818		1534C_ym_30	16.0729	14.0745	-19.88	0.0382684	0.184532	0.258774	0.0404746	0.0210214	0.0153178	0.00421079	0.00740013	0.0943453
5735O	5735O_ym_27	15.9619	14.7713	-18.5899	0.0415571	0.114603	0.302135	0.0302361	0.0158193	0.00662528	0.00288833	0.00804511	0.106339		5735O_ym_27	15.9903	15.1494	-24.4434	0.0414328	0.0937738	0.315294	0.0216885	0.0123249	0.00389765	0.00330976	0.00853424	0.0853201
5736O	5736O_ym_27	14.6523	16.3305	-17.752	0.0367976	0.205581	0.219019	0.0227964	0.0109913	0.00544299	0.0184063	0.0112224	0.110712		5736O_ym_27	16.0398	17.2701	-24.4971	0.0407518	0.194451	0.214114	0.0215617	0.0105744	0.00516504	0.0210417	0.0112389	0.109622
5464O	5464O_ym_30	15.1087	16.2753	-18.6674	0.0411787	0.175396	0.206097	0.0292758	0.0154544	0.00841863	0.00909844	0.0108341	0.0770534		5464O_ym_30	14.593	16.3084	-24.3153	0.0511548	0.152116	0.180168	0.0386288	0.0170264	0.0111854	0.00925232	0.00933955	0.0765463
5797C	5797C_ym_30	15.9576	13.2683	-18.8715	0.0305761	0.161935	0.208164	0.0607762	0.0211911	0.0136206	0.00557646	0.00736677	0.098283		5797C_ym_30	14.9541	15.2043	-24.1346	0.0317362	0.145079	0.190136	0.0450369	0.0190937	0.014059	0.00683406	0.0111876	0.0993748
5097F	5097F_ym_27	15.6185	13.1641	-19.7788	0.0402975	0.141887	0.251047	0.0440596	0.0280083	0.0194079	0.0012893	0.00456792	0.133514		5097F_ym_27	15.0215	13.7876	-24.8282	0.0467088	0.110251	0.255375	0.0448109	0.0303236	0.0196623	0.00160844	0.00397568	0.143963
1548B	1548B_ym_32	14.7792	15.8426	-18.9143	0.0316916	0.236141	0.21711	0.0512881	0.0176892	0.0132972	0.00343053	0.00850554	0.074329		1548B_ym_32	15.4797	15.661	-18.4905	0.0324308	0.225633	0.219969	0.0524258	0.0183988	0.0134502	0.0036322	0.00836259	0.0759381
1550B	1550B_ym_32	14.8798	16.2136	-18.7848	0.0397747	0.281388	0.214067	0.0210021	0.00809117	0.0107244	0.00360802	0.0109806	0.0711274		1550B_ym_32	14.8018	15.8151	-18.151	0.0413055	0.247979	0.229839	0.0233685	0.00935172	0.0102158	0.00537241	0.0100773	0.0768606
1555B	1555B_ym_32	13.2822	13.9771	-19.0891	0.0398751	0.135671	0.261003	0.0446808	0.0247975	0.0159969	0.00197282	0.00581234	0.129255		1555B_ym_32	15.1018	14.8479	-18.5999	0.0404074	0.116815	0.263663	0.046455	0.0258991	0.0157191	0.00206146	0.00581375	0.139097
1622B	1622B_ym_32	15.6541	13.8034	-18.2911	0.0461058	0.13571	0.241485	0.0499711	0.0274972	0.0182707	0.00235939	0.00497485	0.114		1622B_ym_32	16.1107	13.8372	-19.0447	0.0490583	0.109996	0.243595	0.0477821	0.0294817	0.0200206	0.00224244	0.00483484	0.121828
1623B	1623B_ym_32	15.3685	14.5151	-17.6714	0.0432777	0.153749	0.251254	0.0364288	0.0280204	0.0221881	0.00195633	0.00533179	0.11325		1623B_ym_32	15.8276	15.1241	-17.58	0.0453912	0.126873	0.267607	0.0346786	0.0292876	0.0226181	0.00220645	0.00525368	0.119736
1621B	1621B_ym_32	15.1042	14.9708	-17.6256	0.0409929	0.112084	0.272352	0.0365849	0.0290255	0.0195356	0.00161915	0.00470904	0.129505		1621B_ym_32	15.4769	15.3309	-17.719	0.04183	0.102363	0.261214	0.035179	0.0300445	0.020429	0.00179302	0.0050665	0.131041
5740B	5740B_ym_27	15.0718	14.3371	-17.9815	0.0428879	0.128022	0.255353	0.0385615	0.024212	0.0161362	0.00304858	0.00717925	0.124872		5740B_ym_27	15.9543	15.7952	-17.6784	0.0435722	0.127704	0.248088	0.0330355	0.0206476	0.0124176	0.00437772	0.00889928	0.120822
5756B	5756B_ym_27	16.5045	13.3974	-19.3974	0.0540293	0.0865777	0.237621	0.0400915	0.0305541	0.0212258	0.00138097	0.00456162	0.123351		5756B_ym_27	16.8031	15.0596	-24.9198	0.0555446	0.0715088	0.241308	0.0400732	0.0309827	0.0205887	0.00160559	0.00451341	0.12566
5757S	5757S_ym_30	16.0651	13.0432	-20.079	0.0467889	0.144881	0.198617	0.0640456	0.0272341	0.0169418	0.0034304	0.00481801	0.104884		5757S_ym_30	18.3427	14.1569	-24.9749	0.047736	0.142609	0.18442	0.0615417	0.0253855	0.0185625	0.00320992	0.00499248	0.101141
5777B	5777B_ym_27	16.8939	13.9458	-18.8151	0.0464979	0.134025	0.245461	0.0454249	0.025391	0.0157408	0.00195999	0.00475649	0.130469		5777B_ym_27	16.83	14.4266	-18.4994	0.0483079	0.126457	0.242596	0.0463055	0.0257752	0.015573	0.00172478	0.00479358	0.130866
5799B	5799B_ym_27	16.9396	13.053	-19.8345	0.0419051	0.106299	0.201966	0.0445344	0.0319237	0.0248888	0.00149869	0.00416138	0.170866		5799B_ym_27	16.5863	13.6596	-24.741	0.0450098	0.0914824	0.20609	0.0461711	0.0330101	0.0238201	0.00149243	0.00429723	0.173772
1504O	1504O_ym_29	15.7825	13.073	-19.5975	0.0529831	0.117869	0.216447	0.0505465	0.0245707	0.0118209	0.00344999	0.00598026	0.11891		1504O_ym_29	16.1585	13.8745	-19.4836	0.0547489	0.11526	0.212813	0.0506909	0.0247003	0.0124231	0.00345817	0.00577362	0.118545
1600O	1600O_ym_29	15.2919	15.1866	-19.0974	0.0468887	0.139431	0.246274	0.0417959	0.0277197	0.0139346	0.00468095	0.00574504	0.10743		1600O_ym_29	16.6738	14.6937	-18.9567	0.0549234	0.0891987	0.252413	0.0515414	0.0270671	0.0108804	0.00722937	0.00449496	0.112402
1602O	1602O_ym_29	15.9068	13.5009	-20.0026	0.0652055	0.129806	0.243932	0.0631322	0.0195087	0.0192966	0.00214211	0.00593943	0.0886844		1602O_ym_29	16.7892	13.3763	-19.9979	0.064787	0.116902	0.247849	0.065212	0.0199259	0.0195803	0.00220878	0.00549005	0.091932
1510O	1510O_ym_32	14.124	17.6012	-18.5181	0.0359049	0.227615	0.221125	0.0191129	0.00804814	0.00787507	0.00864668	0.0137428	0.066338		1510O_ym_32	14.6284	18.703	-18.5907	0.0369458	0.214881	0.227524	0.0197076	0.00858407	0.00776432	0.00941465	0.0137169	0.0683723
1520O	1520O_ym_32	14.9083	16.4259	-18.9319	0.0328595	0.183492	0.231368	0.0308127	0.0170653	0.0118352	0.00604946	0.0121286	0.108238		1520O_ym_32	14.3231	17.1893	-19.2192	0.0393431	0.163611	0.229051	0.0306939	0.0174561	0.0114299	0.00666715	0.0107887	0.11531
1552O	1552O_ym_32	16.0475	14.9954	-19.328	0.0428613	0.145613	0.268707	0.0377456	0.0227629	0.0140537	0.0023682	0.0055942	0.115332		1552O_ym_32	16.5344	15.3851	-18.5124	0.0432703	0.128543	0.27628	0.0397388	0.0235345	0.0136542	0.00254898	0.00549169	0.120966
1558O	1558O_ym_32	13.8451	15.0799	-19.5403	0.0341919	0.153672	0.228757	0.0726851	0.0250582	0.0164808	0.00247345	0.00617113	0.0851369		1558O_ym_32	16.3108	15.3167	-19.891	0.0351876	0.142479	0.229326	0.0748575	0.0257701	0.0160669	0.00279868	0.00544184	0.0845895
1560O	1560O_ym_32	14.1371	18.2214	-18.3487	0.0460514	0.23231	0.185751	0.0211516	0.011105	0.0059764	0.00681268	0.0146004	0.0613786		1560O_ym_32	14.5725	18.9767	-18.457	0.0483669	0.208031	0.190017	0.0223784	0.0116574	0.00654344	0.00867657	0.0131163	0.0599981
5515O	5515O_ym_30	15.7666	14.0909	-18.951	0.0417963	0.144807	0.202291	0.0529141	0.0200558	0.0138149	0.00311539	0.0077909	0.110862		5515O_ym_30	13.729	15.4216	-24.7702	0.0436836	0.132242	0.195615	0.0513666	0.0201175	0.0144207	0.00320957	0.00737285	0.104056
5812O	5812O_ym_30	16.9692	13.835	-19.7425	0.0340624	0.139073	0.211026	0.0739673	0.0258551	0.0136517	0.00349574	0.00535482	0.115863		5812O_ym_30	14.7704	14.3315	-25.2046	0.0367371	0.137396	0.204105	0.0710429	0.025769	0.014733	0.0033147	0.00556875	0.108105
5927O	5927O_ym_27	15.6726	15.8795	-18.5555	0.0342675	0.173557	0.26659	0.0327485	0.0163157	0.0120638	0.00476455	0.00851161	0.114141		5927O_ym_27	16.5084	14.9934	-24.9582	0.0423011	0.102211	0.305811	0.0421636	0.0209814	0.011118	0.00429221	0.00565293	0.123965
5928O	5928O_ym_27	16.2648	14.6974	-19.4564	0.0378546	0.173414	0.237368	0.0432637	0.0222387	0.0156093	0.00270005	0.00725089	0.133157		5928O_ym_27	15.486	14.4538	-24.7624	0.039769	0.133998	0.245782	0.0467936	0.0242735	0.0151491	0.00333948	0.00682401	0.15596
5929O	5929O_ym_27	14.9811	15.3456	-19.4086	0.0384181	0.202067	0.237906	0.0268955	0.0197655	0.00906536	0.00482139	0.0123107	0.0820149		5929O_ym_27	16.6341	14.5379	-24.7527	0.0390442	0.188823	0.244218	0.0277457	0.0201945	0.00870621	0.00536862	0.0117596	0.0864551
1592S	1592S_ym_32	15.5475	14.0792	-18.1561	0.0434444	0.133713	0.219207	0.0398576	0.0260628	0.0179381	0.00411084	0.00590152	0.132046		1592S_ym_32	15.6544	14.691	-18.656	0.0452948	0.111776	0.224539	0.0407368	0.0294566	0.0189143	0.00296722	0.00495663	0.136879
1607S	1607S_ym_32	14.933	13.8332	-19.0178	0.0424744	0.108766	0.258431	0.0420695	0.0307064	0.0184556	0.00320277	0.00478076	0.134249		1607S_ym_32	15.332	14.271	-18.4446	0.0454798	0.076972	0.273996	0.0427022	0.0350056	0.0207944	0.00217227	0.00421648	0.14164
5741B	5741B_ym_27	15.8485	13.7868	-19.4454	0.0467562	0.141741	0.231757	0.0465451	0.0265135	0.0191036	0.00162278	0.0045134	0.137551		5741B_ym_27	16.4926	14.9565	-24.7841	0.0490593	0.124	0.247286	0.0432085	0.0264424	0.01809	0.00151692	0.00449952	0.130208
5650S	5650S_ym_30	17.0053	12.3157	-19.7526	0.0397544	0.115073	0.251282	0.0463522	0.0372684	0.0215108	0.00259588	0.00566074	0.113669		5650S_ym_30	16.3871	12.785	-19.3239	0.0412901	0.108183	0.236083	0.0493467	0.0363169	0.0187632	0.00345092	0.00577617	0.114555
5827B	5827B_ym_27	14.1609	15.1186	-18.1228	0.0360508	0.142348	0.273935	0.022988	0.0141617	0.00647897	0.00338545	0.0120032	0.106702		5827B_ym_27	14.5152	17.0711	-24.5366	0.0389395	0.112159	0.271857	0.0229731	0.0145631	0.00615488	0.00416889	0.0110125	0.110304
5924S	5924S_ym_30	16.3665	13.4475	-19.6328	0.0396325	0.176004	0.2187	0.0454052	0.0188383	0.0136401	0.0039655	0.00982914	0.0982253		5924S_ym_30	15.8016	14.2082	-25.07	0.044732	0.144197	0.203335	0.0478618	0.0207722	0.0158924	0.00303396	0.0074958	0.107821
5603B	5603B_ym_27	16.681	13.3326	-19.0251	0.03814	0.139046	0.266819	0.04435	0.0215753	0.00929826	0.00485901	0.00814123	0.138953		5603B_ym_27	16.0827	13.7815	-24.7648	0.0473234	0.107478	0.234733	0.0407521	0.0216382	0.0115607	0.00682495	0.00811547	0.141223
5660B	5660B_ym_27	14.657	14.9513	-18.2086	0.0357538	0.154555	0.28576	0.0341466	0.0181471	0.0069971	0.00739398	0.00727221	0.0857427		5660B_ym_27	13.3908	16.147	-25.002	0.0396412	0.138785	0.282806	0.0238451	0.0132766	0.00461145	0.0102766	0.00828641	0.0803869
5910B	5910B_ym_27	15.62	14.0876	-18.8019	0.0472747	0.123246	0.255448	0.0446005	0.0273047	0.0158184	0.00236115	0.00560318	0.138325		5910B_ym_27	18.3792	15.8225	-24.1402	0.0533976	0.112202	0.237759	0.0431304	0.0264938	0.0173835	0.0026287	0.00609996	0.130371
5925UD	5925UD_ym_30	16.1206	13.6049	-19.9457	0.0308429	0.152986	0.270623	0.0582856	0.0208618	0.0114158	0.00205871	0.00780335	0.109544		5925UD_ym_30	17.1216	13.2019	-24.6861	0.031579	0.132623	0.274365	0.0615646	0.0216621	0.0108498	0.00253447	0.00705598	0.113608
5458C	5458C_yf_27	16.9476	13.9038	-19.4794	0.0381392	0.133589	0.296177	0.0391275	0.0234279	0.0151127	0.00269096	0.00602296	0.106606		5458C_yf_27	16.697	13.3279	-19.0955	0.0386608	0.115442	0.300733	0.0408266	0.0239619	0.015255	0.00322635	0.00570738	0.117772
1551B	1551B_yf_32	15.1082	16.5269	-18.4164	0.0498527	0.122525	0.250252	0.0390249	0.0276623	0.0207997	0.00127203	0.0042827	0.128645		1551B_yf_32	14.7529	16.581	-18.5234	0.0590878	0.0855702	0.246392	0.040501	0.030804	0.0219316	0.00121657	0.00393613	0.128656
5778B	5778B_yf_27	14.9331	13.1292	-19.6755	0.0440347	0.121051	0.244955	0.0508922	0.0303763	0.0181003	0.00186679	0.00677339	0.105501		5778B_yf_27	16.9222	13.4133	-24.3721	0.0462144	0.10807	0.221159	0.0523925	0.0283292	0.0159766	0.00231717	0.00716913	0.111924
1501O	1501O_yf_29	15.9412	12.6974	-20.0777	0.050369	0.0976592	0.254967	0.0472448	0.0322453	0.0171839	0.00187975	0.00418799	0.119684		1501O_yf_29	16.7008	13.5862	-19.8005	0.0541952	0.0693212	0.254888	0.0520333	0.033255	0.0141733	0.00245531	0.00415545	0.12151
1502O	1502O_yf_29	15.5452	13.8684	-18.8449	0.0411373	0.122738	0.215319	0.054161	0.0370379	0.0215608	0.00198087	0.00576458	0.108857		1502O_yf_29	16.4226	14.6819	-18.9306	0.0436264	0.0909206	0.217161	0.0532429	0.0360577	0.0175044	0.00266352	0.00553385	0.113753
1599O	1599O_yf_29	15.7823	13.2424	-18.9879	0.0441134	0.144078	0.239466	0.0626252	0.0278264	0.0161611	0.00275384	0.00491637	0.100106		1599O_yf_29	16.2951	13.957	-19.381	0.0463173	0.0943825	0.291002	0.056852	0.0293827	0.014136	0.00301819	0.00507155	0.0988954
1603O	1603O_yf_29	15.7596	12.3654	-19.5924	0.0414195	0.129261	0.226033	0.0538959	0.0314903	0.0172185	0.00207916	0.00699883	0.113336		1603O_yf_29	16.4961	12.1505	-19.2968	0.0422429	0.117135	0.220303	0.0572141	0.032541	0.0164815	0.0024579	0.006455	0.119251
1604O	1604O_yf_29	16.0264	13.513	-18.8551	0.0292421	0.153955	0.243272	0.0540305	0.0285113	0.0142834	0.00319671	0.0094514	0.104192		1604O_yf_29	16.0996	13.9643	-19.1919	0.0292213	0.14419	0.246834	0.0556778	0.0283124	0.0140434	0.00309647	0.008797	0.10784
1511O	1511O_yf_32	15.2539	16.9542	-19.0155	0.0408409	0.157892	0.264047	0.0397641	0.0214447	0.014248	0.00310098	0.00691548	0.111714		1511O_yf_32	15.7624	16.8391	-19.1238	0.0416912	0.148306	0.266156	0.0402444	0.0224822	0.0143868	0.00295612	0.00671457	0.112656
1521O	1521O_yf_32	14.8292	17.2003	-18.4124	0.042458	0.136693	0.276093	0.0487488	0.0299002	0.0192758	0.000846838	0.00481338	0.109349		1521O_yf_32	14.8429	17.2025	-18.6839	0.0424007	0.124815	0.277826	0.0496336	0.0315495	0.0195804	0.00117478	0.00469152	0.112286
1559O	1559O_yf_32	14.9096	15.5992	-18.9969	0.039444	0.203437	0.239051	0.0449466	0.023504	0.0151146	0.00379695	0.00722042	0.0978148		1559O_yf_32	16.1922	15.7244	-18.9597	0.0412534	0.181667	0.245186	0.0466793	0.0242885	0.014067	0.0041274	0.00690218	0.104232
5906O	5906O_yf_27	16.7512	14.4271	-19.1739	0.0350158	0.16678	0.224472	0.0635996	0.0238003	0.0123158	0.00350542	0.00523442	0.130766		5906O_yf_27	15.5628	15.1323	-24.1995	0.0368458	0.155234	0.211909	0.0655759	0.0243666	0.0130998	0.00446106	0.00461716	0.128117
5909O	5909O_yf_30	16.1954	14.7376	-19.2471	0.0445033	0.1979	0.178172	0.044509	0.0197132	0.0183595	0.00556101	0.00748743	0.0876674		5909O_yf_30	15.6074	14.4641	-24.7311	0.0437124	0.195909	0.186927	0.0463373	0.0208785	0.0178742	0.00450787	0.00709493	0.0912855
5921O	5921O_yf_27	15.728	15.4714	-19.0844	0.0540675	0.153421	0.197178	0.035045	0.0177817	0.0131409	0.00300549	0.00593793	0.1541		5921O_yf_27	16.1886	14.9797	-24.0287	0.0582466	0.148251	0.186599	0.0366728	0.0194628	0.0148322	0.00335576	0.00549267	0.157233
5755B	5755B_yf_27	16.775	13.1883	-19.8991	0.0511701	0.117795	0.213939	0.0466567	0.0302163	0.0226997	0.00104059	0.00383415	0.153955		5755B_yf_27	16.6725	13.7447	-25.158	0.0554639	0.0772026	0.206093	0.0461388	0.0319709	0.022822	0.00126675	0.00335536	0.176587
5814O	5814O_af_30	16.4229	12.9501	-19.7858	0.0406339	0.156746	0.18777	0.0677999	0.0268114	0.0169311	0.00319926	0.00472822	0.108932		5814O_af_30	18.6911	14.0406	-24.5246	0.0416057	0.122269	0.197722	0.0703611	0.0275528	0.0152293	0.00380703	0.00497725	0.11622
5907O	5907O_af_27	15.4608	14.6398	-19.2748	0.0437904	0.128388	0.27336	0.0420113	0.0296704	0.0151217	0.00305963	0.00467665	0.129661		5907O_af_27	16.0964	14.4202	-24.7169	0.0529971	0.0811362	0.284793	0.0485839	0.0332516	0.0141164	0.00267041	0.00409116	0.145903
5766B	5766B_af_27	15.713	13.063	-19.7851	0.0511231	0.124378	0.210911	0.043715	0.0284302	0.0223598	0.00149739	0.00410381	0.15176		5766B_af_27	18.3196	13.5934	-25.1305	0.0516904	0.105524	0.209657	0.0428875	0.0304975	0.0226322	0.00154939	0.00409788	0.159541
5738UD	5738UD_af_27	15.7809	13.3647	-19.9998	0.0455419	0.111949	0.239275	0.0496269	0.0434488	0.0180264	0.0024102	0.00530602	0.103577		5738UD_af_27	18.2963	14.28	-24.9052	0.0778505	0.0809437	0.28949	0.0636964	0.0557242	0.025615	0.00220533	0.00472064	0.122596
1499O	1499O_af_29	13.571	14.6243	-19.0734	0.0443208	0.184818	0.207221	0.0497236	0.0187142	0.0147629	0.00505073	0.0105634	0.100973		1499O_af_29	15.9968	14.1568	-19.1658	0.0462087	0.147616	0.235969	0.045157	0.0144625	0.00972395	0.00819924	0.0118733	0.0983731
1500O	1500O_af_29	14.1756	13.8608	-19.6764	0.0370983	0.15172	0.19647	0.0687432	0.0290162	0.0186491	0.00343821	0.00446312	0.110417		1500O_af_29	15.8862	14.1964	-19.4518	0.0396616	0.123377	0.206313	0.0762408	0.0293351	0.0165336	0.00445609	0.00409781	0.109671
1503O	1503O_af_29	16.4239	13.1285	-19.4318	0.0466746	0.124486	0.239371	0.0516865	0.0291345	0.0171331	0.00216812	0.00523145	0.10089		1503O_af_29	16.4837	13.8877	-19.4457	0.0497167	0.06686	0.281595	0.0485578	0.032581	0.0141184	0.00222345	0.00416646	0.112764
1508O	1508O_af_29	13.5392	15.06	-18.3326	0.0491948	0.123487	0.248493	0.0469704	0.0264659	0.0146266	0.00375559	0.00482376	0.128362		1508O_af_29	16.4743	15.2084	-18.1957	0.0542534	0.107007	0.228121	0.0537885	0.028263	0.0143414	0.00309429	0.0041328	0.124728
1509O	1509O_af_29	15.3076	14.5069	-18.4838	0.0441957	0.113763	0.223016	0.0500465	0.0250833	0.0117622	0.00426698	0.0063963	0.132028		1509O_af_29	15.8732	14.9538	-18.0704	0.0475332	0.111433	0.214217	0.0507033	0.0254538	0.0124015	0.00431415	0.00619651	0.126727
1522O	1522O_af_29	15.3077	14.9083	-19.0947	0.0514895	0.140464	0.237767	0.040097	0.0219829	0.0121008	0.00530471	0.00584798	0.11682		1522O_af_29	15.5302	14.8606	-18.8137	0.057533	0.114019	0.230308	0.039715	0.0210275	0.0115466	0.00683665	0.00567937	0.118227
1612O	1612O_af_29	14.8703	14.7035	-17.1547	0.0359445	0.214646	0.192923	0.020716	0.0149481	0.011563	0.00482803	0.0135234	0.113197		1612O_af_29	15.4748	14.9717	-17.2216	0.0390149	0.15149	0.211683	0.0227185	0.0197166	0.014557	0.00422832	0.013582	0.106966
5466O	5466O_af_30	16.4051	14.456	-19.3349	0.0334123	0.162385	0.206998	0.0721065	0.0246296	0.0147083	0.00421154	0.00422778	0.0982923		5466O_af_30	15.0967	15.5304	-23.8185	0.0361162	0.155949	0.210383	0.064465	0.0207082	0.0110744	0.00412288	0.00489816	0.093794
5516O	5516O_af_30	16.5622	14.5093	-19.1019	0.0453852	0.172412	0.196134	0.0533067	0.0238444	0.0170588	0.00260322	0.00512825	0.103997		5516O_af_30	16.978	14.0586	-19.3345	0.0478399	0.168465	0.167871	0.0571924	0.0240824	0.0196513	0.00291057	0.00420345	0.085767
5811O	5811O_af_30	16.5095	13.1813	-20.1533	0.042871	0.145673	0.170258	0.0660843	0.0293446	0.0222151	0.00243008	0.00552508	0.101691		5811O_af_30	16.4621	13.8074	-24.5017	0.0443845	0.129604	0.166641	0.0676911	0.029712	0.0225368	0.00308043	0.00520453	0.0986813
1614S	1614S_af_29	15.3504	14.0742	-19.1145	0.0403185	0.159631	0.224579	0.0303613	0.0257487	0.0215182	0.00255495	0.00940952	0.106163		1614S_af_29	16.1684	14.0484	-18.2873	0.0423861	0.106108	0.239179	0.0275901	0.0267489	0.0206467	0.00302818	0.0104752	0.120299
5720S	5720S_af_27	16.2347	13.45	-19.3753	0.0413816	0.109224	0.247402	0.0373394	0.0288601	0.0230826	0.00183558	0.00539187	0.144653		5720S_af_27	14.4805	14.2454	-24.8359	0.0362399	0.0751437	0.26046	0.0356477	0.0294424	0.0220309	0.00219961	0.00515491	0.162016
1615C	1615C_am_29	14.3538	15.3848	-18.6714	0.0406401	0.160519	0.247448	0.0226652	0.0225605	0.015113	0.00932038	0.00936368	0.0985536		1615C_am_29	14.6357	17.0368	-18.4802	0.0447664	0.173088	0.207151	0.0173701	0.0126861	0.00851793	0.0163928	0.0120347	0.0823458
1616C	1616C_am_29	14.3029	16.3045	-17.8514	0.0111867	0.0562397	0.0498001	0.0064466	0.00632858	0.00321235	0.0013865	0.00305306	0.0221288		1616C_am_29	14.3749	16.4545	-18.2674	0.00637275	0.0147662	0.0341557	0.0130673	0.0041164	0.00204741	0.000742273	0.000679407	0.0176026
1617C	1617C_am_29	15.7058	14.0418	-18.9682	0.0132745	0.064693	0.0629534	0.00649662	0.005648	0.00348236	0.00339671	0.00384469	0.0262415		1617C_am_29	15.3513	14.8468	-18.4024	0.0214353	0.110369	0.101499	0.0116087	0.00800709	0.00513183	0.0085559	0.00625051	0.0498679
1618C	1618C_am_29	13.949	17.1426	-17.6449	0.0372978	0.187111	0.195829	0.0315986	0.0148509	0.0116095	0.0142981	0.00905927	0.0901257		1618C_am_29	14.8054	16.8212	-18.5481	0.047098	0.181025	0.206306	0.0225296	0.0103514	0.00819652	0.0195867	0.0102119	0.0831156
1619C	1619C_am_29	14.7997	13.416	-19.5488	0.0082326	0.0430331	0.0533402	0.00803333	0.00347092	0.00179931	0.00245665	0.0023491	0.0410491		1619C_am_29	15.634	14.1131	-18.8946	0.00337592	0.00782227	0.0180937	0.00692231	0.00218063	0.0010846	0.000393214	0.000359911	0.00932484
1620C	1620C_am_29	14.0951	15.2909	-17.6942	0.0372462	0.17464	0.206261	0.0388487	0.0159549	0.0116084	0.0136055	0.00998232	0.0927502		1620C_am_29	14.6878	16.697	-18.5188	0.000632165	0.00146477	0.00338818	0.00129625	0.000408339	0.0002031	7.36321e-05	6.73959e-05	0.00174614
5643O	5643O_am_30	16.7643	13.8028	-18.5111	0.0318831	0.162692	0.181754	0.0498455	0.0218913	0.0148145	0.00256976	0.0116509	0.129842		5643O_am_30	15.4086	14.1183	-24.2358	0.0333905	0.148068	0.178381	0.0474088	0.0216101	0.0147714	0.00282576	0.0118978	0.127737
5902O	5902O_am_30	16.248	14.8391	-18.3634	0.0358655	0.141734	0.238496	0.0379222	0.0192776	0.00914899	0.00348259	0.00956231	0.136128		5902O_am_30	15.918	15.5799	-24.1464	0.0360252	0.138405	0.215318	0.0364538	0.0188127	0.00985424	0.00305911	0.0122523	0.14091
1611F	1611F_am_29	14.7017	15.1192	-17.8765	0.0095924	0.0636816	0.0462941	0.00516741	0.00314619	0.00224722	0.0039078	0.00309713	0.0227202		1611F_am_29	15.1202	15.9053	-17.7032	0.0237147	0.091692	0.109737	0.00920168	0.0067204	0.00451231	0.00868395	0.00637531	0.0436221
1625F	1625F_am_30	14.9478	13.048	-20.0303	0.042622	0.180672	0.174798	0.0587837	0.0256995	0.0207067	0.0036462	0.00506613	0.097096		1625F_am_30	14.9393	13.253	-20.0483	0.0436713	0.147908	0.198495	0.0713756	0.029627	0.0191485	0.00353787	0.00488849	0.093301
1598B	1598B_am_29	14.8537	15.5454	-17.897	0.036948	0.234022	0.167303	0.0294648	0.0136654	0.0107211	0.0127138	0.0104643	0.0831942		1598B_am_29	14.8403	16.3644	-18.4607	0.0345905	0.225136	0.162797	0.024444	0.0113544	0.00962312	0.0148773	0.0102452	0.0824468
1574B	1574B_am_32	13.8162	15.6003	-16.8634	0.0360317	0.26331	0.138347	0.0199942	0.00990173	0.00943872	0.0235558	0.0112977	0.0555695		1574B_am_32	13.3022	15.4032	-17.4388	0.0384752	0.267035	0.135215	0.0192823	0.00880909	0.00862555	0.0239768	0.011275	0.0554571
1624B	1624B_am_32	14.103	15.4998	-17.555	0.0418631	0.204018	0.198532	0.020488	0.0178117	0.0109821	0.010712	0.0121247	0.0827559		1624B_am_32	14.9685	15.9739	-17.6995	0.0418196	0.206553	0.198086	0.0195985	0.0174747	0.0106697	0.01074	0.0118299	0.081417
5640B	5640B_am_27	15.2741	13.9476	-18.8262	0.0357635	0.121426	0.267559	0.0455761	0.0286072	0.0127005	0.000890316	0.00635208	0.119936		5640B_am_27	13.6934	14.9624	-24.7208	0.0361007	0.118259	0.239005	0.0373483	0.021869	0.0132392	0.00299649	0.00951498	0.120436
5760B	5760B_am_27	15.9384	13.1529	-19.0529	0.0492373	0.105099	0.242466	0.0575563	0.0309707	0.0206911	0.001945	0.00356406	0.119956		5760B_am_27	13.4209	14.3387	-24.897	0.0511744	0.0919331	0.239597	0.0538153	0.0332456	0.0225644	0.00164166	0.00335461	0.129444
5765B	5765B_am_27	15.0101	13.0415	-19.5062	0.0490225	0.102693	0.217055	0.0474659	0.0304915	0.0220752	0.00142366	0.00368072	0.152891		5765B_am_27	15.2496	14.7234	-24.0837	0.0528859	0.0780781	0.221978	0.046716	0.032957	0.0233493	0.00125277	0.00375681	0.154994
5787B	5787B_am_27	14.4184	12.9771	-16.9734	0.0344068	0.129891	0.330091	0.0229725	0.0141075	0.00401158	0.00213332	0.00830944	0.100363		5787B_am_27	14.6304	14.213	-24.6432	0.0379122	0.102101	0.328214	0.0212058	0.0121509	0.00335481	0.00284303	0.00843013	0.103415
1561O	1561O_am_29	15.8674	13.143	-19.9034	0.0378661	0.121709	0.223017	0.0824745	0.0295875	0.0153775	0.0038453	0.00428261	0.109868		1561O_am_29	16.4674	13.9033	-19.7068	0.0421167	0.0975877	0.225731	0.0863601	0.0272047	0.0135311	0.00490559	0.00449012	0.116333
1519O	1519O_am_30	14.2101	14.8984	-17.9084	0.0323662	0.169183	0.209705	0.0315828	0.0136458	0.00707393	0.00965826	0.00923542	0.161383		1519O_am_30	14.5806	15.6272	-17.2569	0.0351796	0.145746	0.217294	0.0333873	0.0119034	0.00625992	0.0121711	0.00895214	0.168991
5332O	5332O_am_27	15.7058	16.7141	-18.2355	0.0381689	0.119722	0.275848	0.0375458	0.016397	0.00744869	0.00347689	0.00626029	0.176167		5332O_am_27	13.598	18.12	-24.6677	0.0398425	0.106036	0.275832	0.0377008	0.0166588	0.00790405	0.00394222	0.00629718	0.180355
5459O	5459O_am_27	15.0629	13.7588	-17.8906	0.0304245	0.135631	0.264816	0.0302473	0.0181738	0.00838725	0.00588699	0.00965251	0.109973		5459O_am_27	16.2842	14.6679	-17.9772	0.0310712	0.127827	0.252269	0.0275465	0.0179914	0.0090062	0.00642006	0.0109288	0.116542
5467O	5467O_am_30	16.0347	14.0707	-19.1404	0.0348744	0.135315	0.242512	0.0681454	0.0225749	0.0117434	0.00375647	0.00574542	0.109516		5467O_am_30	14.9943	15.2692	-24.5198	0.0394111	0.139695	0.22039	0.0536647	0.0202119	0.0119712	0.00330634	0.0064376	0.111547
5514O	5514O_am_30	16.2359	14.2225	-18.8384	0.0384619	0.204663	0.213811	0.0546792	0.0225872	0.0155759	0.00272505	0.00621047	0.0883686		5514O_am_30	17.5076	15.865	-24.0635	0.0378249	0.219922	0.20736	0.0484913	0.0200894	0.0155284	0.00283758	0.00758812	0.0827691
5644O	5644O_am_30	15.4987	14.3433	-18.6012	0.0417436	0.154655	0.207894	0.0490919	0.0170482	0.00869771	0.00938544	0.00901244	0.118075		5644O_am_30	13.5108	16.1814	-25.0148	0.042708	0.133422	0.208747	0.0542172	0.0162522	0.00836817	0.00742143	0.00825017	0.130199
5908O	5908O_am_27	16.0141	15.8193	-19.1225	0.0376438	0.130259	0.231445	0.0332502	0.0241509	0.0145978	0.00503364	0.00664966	0.137335		5908O_am_27	14.0274	16.9547	-24.747	0.0398393	0.129995	0.213078	0.0297792	0.0213019	0.013758	0.00530003	0.00695432	0.139207
5953O	5953O_am_27	15.6423	16.4358	-18.1431	0.0395261	0.13367	0.236376	0.0353763	0.0202754	0.0105506	0.00287876	0.00637567	0.141606		5953O_am_27	15.3208	15.9404	-24.7821	0.0432451	0.113353	0.243716	0.035409	0.0200128	0.010133	0.00311022	0.0060758	0.148095
5955O	5955O_am_30	16.1997	13.7068	-19.1759	0.0391675	0.140803	0.175206	0.0646718	0.0244814	0.0166556	0.00438835	0.00443798	0.0977185		5955O_am_30	16.198	13.6014	-18.8792	0.039953	0.116794	0.177453	0.0695996	0.0251683	0.0157379	0.00434542	0.00352309	0.0866662
1526S	1526S_am_32	12.9577	14.7878	-18.6816	0.0163188	0.139624	0.342243	0.0807873	0.032617	0.00720665	0.00172173	0.00632358	0.115402		1526S_am_32	15.3507	15.9462	-18.0689	0.0196342	0.101148	0.351013	0.0806504	0.0312856	0.0065002	0.00268941	0.00558616	0.128035
1553S	1553S_am_32	11.7063	15.7014	-17.8693	0.0400416	0.168983	0.232356	0.0238778	0.0147837	0.00520237	0.0172388	0.0090775	0.0884098		1553S_am_32	14.4507	16.0734	-17.385	0.0427839	0.148496	0.234727	0.0231454	0.0144441	0.00515884	0.0223119	0.00959539	0.0916483
1593S	1593S_am_32	14.7731	16.9755	-17.8312	0.030571	0.157811	0.260157	0.035043	0.0222486	0.00801638	0.00560713	0.00730005	0.107227		1593S_am_32	14.8499	17.513	-17.4457	0.0331109	0.141503	0.263364	0.03533	0.022881	0.00854889	0.0053988	0.00630493	0.110993
1606S	1606S_am_32	14.3577	15.8641	-17.9033	0.0439804	0.221105	0.195787	0.0253446	0.0248806	0.0126293	0.005451	0.012003	0.0869989		1606S_am_32	15.4434	17.0665	-17.2727	0.0453437	0.181704	0.196756	0.025704	0.0256204	0.0121573	0.00572075	0.0118333	0.0927179
1613T	1613T_am_30	15.8535	13.5052	-19.1312	0.0392162	0.158115	0.17167	0.0541224	0.0266984	0.0223943	0.00303547	0.00539302	0.0955449		1613T_am_30	16.1598	14.3043	-18.8699	0.039845	0.145424	0.178633	0.0499502	0.0274081	0.0233481	0.00285209	0.00603106	0.103548
1588T	1588T_am_30	15.9547	13.4396	-18.6198	0.041386	0.141045	0.17637	0.0752229	0.0264829	0.0174883	0.00536196	0.0041586	0.101187		1588T_am_30	15.8681	14.3074	-19.4348	0.0433897	0.1005	0.186935	0.0852485	0.02555	0.0143752	0.00763696	0.00435522	0.113584
1610T	1610T_am_30	15.4661	13.889	-18.0946	0.0354892	0.185361	0.181796	0.052523	0.0240789	0.0223701	0.00315586	0.00639784	0.0802806		1610T_am_30	16.2586	13.7666	-18.9358	0.0366387	0.182786	0.19684	0.0459446	0.0222536	0.0219744	0.00272769	0.00693478	0.0742582
1629T	1629T_am_30	15.7479	13.8126	-18.1452	0.0373986	0.156728	0.171604	0.0559741	0.0238176	0.020061	0.00379561	0.0055937	0.0958083		1629T_am_30	14.6314	14.8538	-18.338	0.0362808	0.176113	0.169941	0.045556	0.0213246	0.0230186	0.00311323	0.00689058	0.0833114
5083T	5083T_am_30	16.2536	12.5423	-20.293	0.0402712	0.177045	0.163881	0.0635387	0.025605	0.0220128	0.00350256	0.00377792	0.0691339		5083T_am_30	18.0638	13.7964	-24.6651	0.0420961	0.162868	0.165943	0.0636793	0.0249928	0.0208668	0.00367976	0.00378751	0.0679926
Seal original mol% data
YOUNG MALES AND FEMALES
MIDDLE BLUBBER
Individual		FA
YOUNG MALES	Group	12:0	13:0	14:0 iso	14:0	14:1n-9	14:1n-7	14:1n-5	15:0 iso	15:0 anteiso	15:0	15:1n-8	15:1n-6	16:0 iso	16:0	16:1n-11	16:1n-9	16:1n-7	16:1n-5	17:0 iso	16:2n-6	17:0 anteiso	16:2n-4	17:1-branch	17:0	16:3n-4	17:1n-8	18:0 iso	16:4n-3	16:4n-1	18:0	18:1n-13	18:1n-9+11	18:1n-7	18:1n-5	18:2n-9	18:2n-7	18:2n-6	18:2n-4	18:3n-6	19:0	18:3n-4	19:1n-10	18:3n-3	18:4n-3	18:4n-1	20:0	20:1n-11	20:1n-9
1592S	S	0.0838826	0.0224251	0.053484	4.34444	0.0347215	0.0624114	0.565194	0.302552	0.129578	0.472234	0.0309419	0.0735884	0.101654	13.249	0.0270669	0.613264	13.3713	0.363864	0.277553	0.0259169	0.224898	0.263092	0.376675	0.274586	0.230259	0.503202	0.126907	0.075382	0.0778933	1.35566	0.112417	21.9207	3.81003	0.299058	0.0274288	0.0276899	3.98576	0.141843	0.0722729	0.0794305	0.109668	0.0664989	2.60628	1.79381	0.045245	0.0572367	0.214981	0.614338
1523B	B	3.42839	0.031259	0.126305	1.02068	0.139191	0.0986579	0.388509	0.0630562	0.122533	0.0937045	10.6376	0.0265557	0.691724	22.6149	0.392335	0.198922	0.0440916	0.204456	0.411073	0.233806	0.204973	0.349481	0.600458	0.0856106	0.0685346	0.158752	0.888058	0.182577	21.7163	6.86034	0.268696	0.0673882	0.0827938	2.4599	0.110097	0.176462	0.0624251	0.177865	0.116342	0.931009	1.12127	0.061599	0.0373254	0.176009	0.558827	0.473337	0.0320314	0.233208
1548B	B	0.0781804	0.0164629	0.0430935	3.16916	0.0357453	0.128032	0.98526	0.186116	0.0728996	0.390534	0.0785984	0.147238	0.114063	9.25368	0.0268879	0.716128	23.6141	0.469375	0.185039	0.0720616	0.213628	0.437563	0.134651	0.133942	0.246505	0.551876	0.0863743	0.089965	0.117385	0.772241	0.0987421	21.711	5.94669	0.229301	0.0653338	0.0782548	5.12881	0.178615	0.341418	0.0593299	0.187181	0.107441	1.76892	1.32972	0.0619195	0.0230619	0.0924094	0.586376
1550B	B	0.150942	0.0265255	0.050894	3.97747	0.0283067	0.17766	1.63359	0.170415	0.108478	0.385643	0.0455268	0.137703	0.0993698	10.366	0.0256428	0.770501	28.1388	0.366064	0.176262	0.0996084	0.171415	0.346946	0.19076	0.161268	0.227137	0.618164	0.0659444	0.0743952	0.111659	0.675293	0.208195	21.4067	6.26582	0.253411	0.101724	0.139145	2.10021	0.116005	0.245219	0.054526	0.140447	0.0838592	0.809117	1.07244	0.0373992	0.0172936	0.139369	0.348693
1555B	B	0.0838989	0.0284365	0.0409251	3.98751	0.0525526	0.0680361	0.711841	0.27614	0.122959	0.430726	0.0690633	0.089273	0.0920393	12.0754	0.0222868	0.729687	13.5671	0.288786	0.260972	0.0223197	0.238199	0.155147	0.295108	0.236547	0.130222	0.583933	0.123713	0.105006	0.0499094	1.1807	0.0475682	26.1003	4.14196	0.34043	0.0700834	0.0709386	4.46808	0.114839	0.227126	0.0747045	0.0875166	0.0695491	2.47975	1.59969	0.0175754	0.0274588	0.0875021	0.520887
1607S	S	0.0772004	0.0352553	0.108311	4.24744	0.0483937	0.0552415	0.564778	0.342215	0.152499	0.435363	0.0433447	0.0694199	0.0992144	12.3757	0.111037	0.700344	10.8766	0.284924	0.292095	0.0210644	0.229972	0.153366	0.49941	0.257191	0.0955245	0.506873	0.12292	0.0678403	0.0287601	1.29218	0.036779	25.8431	2.9857	0.270278	0.0276027	0.020216	4.20695	0.134762	0.104853	0.129719	0.104252	0.0854306	3.07064	1.84556	0.0280439	0.0856632	0.215154	0.678488
1622B	B	0.0678759	0.0299124	0.0753939	4.61058	0.0573686	0.0630442	0.755651	0.355724	0.146412	0.445975	0.0581427	0.0783663	0.119794	12.3209	0.0208956	0.590382	13.571	0.370376	0.228283	0.0141595	0.208567	0.181061	0.361543	0.211241	0.181267	0.531487	0.121605	0.0867599	0.0943203	1.13766	0.0317095	24.1485	3.69719	0.296549	0.0377655	0.036495	4.99711	0.155017	0.100863	0.0812302	0.101171	0.0606569	2.74972	1.82707	0.0358816	0.0712143	0.0729003	0.683916
1623B	B	0.0868146	0.0185165	0.0685138	4.32777	0.0398987	0.0345432	0.87022	0.371251	0.139418	0.422039	0.0496632	0.0884673	0.175937	12.3916	0.0573164	0.604173	15.3749	0.257481	0.270173	0.0217984	0.219188	0.172012	0.346943	0.136048	0.130979	0.538266	0.112575	0.0807796	0.0619481	0.948058	0.0649265	25.1254	3.32405	0.106303	0.0194394	0.0174214	3.64288	0.163341	0.0306083	0.0544342	0.100064	0.0767259	2.80204	2.21881	0.0131873	0.0505392	0.0477459	0.516202
1621B	B	0.0624892	0.0240267	0.0715102	4.09929	0.0604129	0.0371536	0.503395	0.364585	0.144504	0.478884	0.0340504	0.0629377	0.101782	13.6376	0.0424564	0.624086	11.2084	0.232267	0.293672	0.0190442	0.238527	0.112873	0.43189	0.268919	0.0915825	0.560634	0.119167	0.0903721	0.0286322	1.35318	0.0575952	27.2352	2.72627	0.167838	0.0530323	0.0309813	3.65849	0.118452	0.0991233	0.114455	0.0844015	0.0684965	2.90255	1.95356	0.0109274	0.0854556	0.104197	0.556907
1504O	O	0.0778106	0.0243797	0.0481452	5.29831	0.0663409	0.0370791	0.506071	0.312012	0.123988	0.4723	0.0410514	0.0448244	0.114945	15.6993	0.0311895	0.518557	11.7869	0.336049	0.234609	0.0140018	0.215357	0.125116	0.373181	0.234557	0.10928	0.434383	0.155431	0.0359133	0.0451628	1.43632	0.0776043	21.6447	4.11173	0.600954	0.0155328	0.031228	5.05465	0.157472	0.100923	0.0739402	0.109651	0.0880595	2.45707	1.18209	0.0281744	0.0828948	0.163948	0.769985
1505O	O	0.0605097	0.0281491	0.0672119	5.10735	0.0441455	0.0566525	0.323363	0.3593	0.148458	0.498614	0.0411123	0.0362796	0.114712	14.1502	0.0355568	0.664544	9.21725	0.214034	0.3142	0.0252732	0.246807	0.202686	0.463783	0.297685	0.106991	0.534708	0.121354	0.0586435	0.0716448	1.85289	0.0318116	24.39	3.96856	0.366846	0.0220047	0.0299961	4.13329	0.155018	0.0692567	0.114824	0.0759939	0.0731922	3.09297	1.61726	0.031942	0.0748257	0.299828	1.07361
1506O	O	0.0565071	0.0270751	0.0933688	5.20436	0.052166	0.0592256	0.508214	0.425181	0.184783	0.52346	0.0692218	0.0661392	0.153292	14.4569	0.0350689	0.692687	10.8359	0.299151	0.336709	0.0364643	0.277689	0.183447	0.416351	0.0858368	0.645395	0.122337	0.0984931	0.0642355	0.0345216	1.48129	0.0210043	24.2823	4.39609	0.418656	0.104789	0.0396402	4.43579	0.113533	0.11978	0.0866258	0.0733104	0.0747212	3.14329	1.90043	0.0391253	0.0621588	0.0725683	0.54158
1600O	O	0.0667593	0.0501546	0.0679491	4.68887	0.0538194	0.0774088	0.719067	0.311986	0.135237	0.455573	0.0508818	0.0628817	0.113334	11.399	0.0509141	0.673815	13.9431	0.260619	0.314709	0.0243663	0.22592	0.265994	0.395353	0.237064	0.160943	0.561523	0.117821	0.0660528	0.122198	1.19255	0.0631548	24.6274	4.12086	0.388749	0.0316614	0.0778159	4.17959	0.167061	0.151195	0.0701158	0.136893	0.0900991	2.77197	1.39346	0.0445768	0.0680885	0.23664	0.845168
1602O	O	0.0910587	0.0337666	0.0392145	6.52055	0.0374373	0.0713326	1.09914	0.201976	0.109132	0.481216	0.0462254	0.0777012	0.0701637	11.6826	0.0140472	0.61128	12.9806	0.337087	0.117205	0.0227492	0.210205	0.166117	0.134179	0.155948	0.109521	0.278008	0.0578394	0.122961	0.0293589	0.975375	0.0107873	24.3932	3.24256	0.188935	0.0646627	0.0429967	6.31322	0.102924	0.393208	0.0393142	0.087545	0.0405785	1.95087	1.92966	0.0221404	0.0211706	0.0250047	1.0703
1597C	C	0.096637	0.0294872	0.0552632	4.08588	0.055982	0.105762	1.14086	0.211358	0.0973992	0.446479	0.0504578	0.111054	0.142893	9.83008	0.0245078	1.0184	19.581	0.409643	0.320124	0.0358126	0.253146	0.272099	0.345856	0.175197	0.173824	0.627713	0.106578	0.0744774	0.0644453	0.736801	0.0614004	25.1816	4.53923	0.269744	0.0672187	0.0790214	3.82667	0.15064	0.151433	0.0934511	0.122393	0.0880928	2.02695	1.43474	0.0311554	0.0259186	0.144295	0.855039
1510O	O	0.112971	0.0216174	0.0374546	3.59049	0.0263594	0.143177	0.930042	0.163349	0.0830196	0.439408	0.0707293	0.15183	0.132407	10.5628	0.0383327	0.872924	22.7615	0.341973	0.297118	0.0714148	0.277831	0.451859	0.306529	0.216084	0.270123	0.723814	0.075761	0.0991862	0.129315	1.04098	0.370067	22.1125	6.98766	0.334816	0.091328	0.129523	1.91129	0.177161	0.238739	0.0609519	0.186624	0.0819803	0.804814	0.787507	0.0692268	0.025546	0.364821	0.525387
1515O	O	0.116513	0.0497421	0.0354034	3.55901	0.0254268	0.149679	0.758792	0.217409	0.0901856	0.517677	0.0584631	0.12568	0.215559	11.9685	0.0504284	1.11469	21.8418	0.267175	0.501542	0.0734492	0.37414	0.404018	0.274491	0.270279	0.193705	0.692225	0.100094	0.0987146	0.0598193	1.29239	0.274219	20.866	6.432	0.214007	0.0812732	0.0747646	2.20927	0.20777	0.193595	0.0566125	0.160735	0.0879978	1.30833	0.777886	0.0498828	0.0323403	0.27519	0.582401
1520O	O	0.0706701	0.0167754	0.023993	3.28595	0.0419734	0.0923523	0.684318	0.20645	0.0925893	0.438123	0.0486232	0.0972832	0.114052	11.1199	0.0614136	0.704217	18.3492	0.325778	0.348794	0.0560165	0.24489	0.278325	0.330922	0.261821	0.169771	0.694679	0.0936904	0.0966463	0.0680193	1.02369	0.286941	23.1368	5.44919	0.378314	0.116212	0.0813765	3.08127	0.199227	0.291594	0.100528	0.174216	0.108934	1.70653	1.18352	0.0591322	0.0274791	0.253	0.514119
1552O	O	0.0764738	0.0259141	0.0550122	4.28613	0.0485293	0.0876399	0.702204	0.292527	0.119895	0.454124	0.0484272	0.0807662	0.123942	12.8798	0.0209434	0.696064	14.5613	0.249129	0.264612	0.0349286	0.218654	0.230218	0.34517	0.276266	0.121823	0.591427	0.14233	0.0985252	0.0570794	1.32411	0.0764716	26.8707	3.86551	0.326289	0.0456404	0.0453173	3.77456	0.121439	0.18048	0.0929525	0.116864	0.0820959	2.27629	1.40537	0.034002	0.0495148	0.0910903	0.515833
1558O	O	0.104956	0.0306006	0.0931622	3.41919	0.0417223	0.0765235	0.517552	0.210656	0.0944667	0.437513	0.089529	0.113726	0.0874937	11.7263	0.00507825	0.627399	15.3672	0.553657	0.137746	0.0516121	0.184355	0.360132	0.174472	0.155164	0.295823	0.509238	0.097444	0.0557093	0.145724	1.01107	0.0261122	22.8757	5.01848	0.278555	0.0705123	0.0474109	7.26851	0.136193	0.415138	0.0368384	0.174513	0.117761	2.50582	1.64808	0.0675715	0.0342165	0.0539398	0.749374
1560O	O	0.122474	0.020073	0.0495679	4.60514	0.0284972	0.193026	1.39652	0.203432	0.0916343	0.450303	0.0971634	0.144244	0.134882	11.4349	0.0586192	1.09529	23.231	0.34908	0.327807	0.0712725	0.246441	0.488774	0.288391	0.197442	0.304681	0.61799	0.0695178	0.0820828	0.140082	0.98532	0.547413	18.5751	6.5373	0.360927	0.0783977	0.164	2.11516	0.20671	0.195256	0.06949	0.30928	0.112523	1.1105	0.59764	0.0867747	0.0164573	0.300499	0.441569
1643O	O	0.0531451	0.0358653	0.0832223	5.51118	0.0720932	0.0516154	0.73608	0.370043	0.151095	0.411511	0.0303531	0.0684466	0.106091	13.4006	0.0210958	0.596291	10.5407	0.247581	0.236239	0.0242751	0.193103	0.101573	0.455975	0.21141	0.068866	0.511674	0.127202	0.0769082	0.0466739	1.23045	0.0404344	27.3552	3.02604	0.393309	0.0377519	0.0236219	4.96988	0.13677	0.119614	0.117086	0.0797305	0.0614131	3.34695	1.77384	0.0419481	0.0897538	0.0899664	0.673186
1534C	C	0.0812454	0.0285394	0.0545783	3.86065	0.0446625	0.102646	0.850321	0.243717	0.100905	0.495619	0.0547378	0.106293	0.130204	11.3269	0.0524733	0.917073	19.8284	0.310199	0.327874	0.043089	0.288127	0.289918	0.288392	0.213397	0.186074	0.63657	0.121141	0.0837409	0.0864409	0.891778	0.0950774	25.5088	4.53913	0.282216	0.0695349	0.0712891	3.88989	0.120441	0.198551	0.0767959	0.141281	0.0764223	1.98667	1.46537	0.0305059	0.0255794	0.145243	0.61058
5603B	B	0.0571314	0.0170033	0.0512834	3.814	0.0221642	0.0682642	0.957818	0.238173	0.106587	0.375024	0.0257852	0.0921547	0.139004	9.29058	0.0130477	0.71155	13.9046	0.207796	0.443494	0.0131128	0.326166	0.153305	0.336461	0.180725	0.117213	0.528659	0.133901	0.0338044	0.026971	1.1472	0.0774758	26.6819	4.49111	0.375922	0.0421577	0.03075	4.435	0.179023	0.108547	0.0826849	0.123298	0.10731	2.15753	0.929826	0.0334687	0.0423315	0.225729	0.9544
5660B	B	0.0708354	0.0170981	0.0395756	3.57538	0.0177599	0.0914946	0.569042	0.206721	0.0998109	0.420767	0.0432252	0.0836223	0.165009	10.8211	0.00384508	0.820144	15.4555	0.231816	0.347742	0.00991672	0.295315	0.23728	0.265876	0.205906	0.125027	0.533359	0.115411	0.0590636	0.062101	1.46259	0.159613	28.576	4.85635	0.180809	0.0428599	0.0351541	3.41466	0.237948	0.142114	0.0995091	0.160373	0.326388	1.81471	0.69971	0.0571636	0.0525035	0.386006	0.843095
5740B	B	0.0569209	0.0158435	0.0401752	4.28879	0.0413719	0.0484468	0.56895	0.343112	0.120038	0.427485	0.0549432	0.0690604	0.124228	12.8339	0.0170053	0.723183	12.8022	0.254611	0.32554	0.0187361	0.279228	0.122061	0.403076	0.250051	0.080808	0.521554	0.113679	0.0672659	0.0611721	1.49292	0.108776	25.5353	3.77174	0.318086	0.0514515	0.0357694	3.85615	0.147125	0.0840417	0.0797511	0.0770366	0.0518168	2.4212	1.61362	0.0421018	0.0796084	0.179491	0.65603
5741B	B	0.0677731	0.0338044	0.0527055	4.67562	0.0646403	0.0546494	0.887086	0.333911	0.136784	0.402286	0.044018	0.093975	0.090975	11.7608	0.0188742	0.57181	14.1741	0.334119	0.262067	0.00666392	0.200786	0.0991748	0.381209	0.173486	0.118165	0.504264	0.138158	0.0716906	0.0265121	0.959286	0.0360639	23.1757	3.20449	0.400572	0.0358166	0.0413335	4.65451	0.136883	0.0766783	0.093653	0.0771983	0.0516826	2.65135	1.91036	0.0341621	0.0514851	0.0864567	0.615237
5756B	B	0.0541083	0.0231323	0.0732445	5.40293	0.0539637	0.0286777	0.271817	0.327863	0.136692	0.49575	0.027941	0.0244202	0.0959824	17.7379	0.0227208	0.516364	8.65777	0.261486	0.271989	0.0213068	0.206055	0.121072	0.370684	0.298422	0.0987486	0.494163	0.119281	0.0868197	0.0263569	1.74245	0.0337792	23.7621	3.07081	0.344613	0.0347923	0.0393801	4.00915	0.177245	0.112393	0.10532	0.0693925	0.0629766	3.05541	2.12258	0.0350699	0.0808923	0.080722	0.585459
5757S	S	0.0589133	0.0577878	0.0634543	4.67889	0.0596257	0.0685398	0.689657	0.265301	0.101111	0.420559	0.0690932	0.0685405	0.0785044	12.3854	0.0216998	0.505898	14.4881	0.547748	0.137359	0.0299773	0.192625	0.319241	0.145317	0.146812	0.262571	0.337672	0.0960679	0.0630166	0.141895	0.970955	0.0389847	19.8617	4.49253	0.331523	0.0242978	0.0910977	6.40456	0.301704	0.0860922	0.0361957	0.136909	0.0983146	2.72341	1.69418	0.0679076	0.0815969	0.0663971	0.83457
5735O	O	0.0646714	0.0204972	0.0338764	4.15571	0.0158407	0.0607701	0.433928	0.270272	0.0939513	0.430806	0.0503769	0.0539354	0.115988	14.42	0.0197919	0.887447	11.4603	0.226947	0.290304	0.0091021	0.252568	0.105925	0.347686	0.23018	0.0730914	0.536752	0.0826953	0.0542956	0.0223457	1.87881	0.0869691	30.2135	4.31431	0.26239	0.0667207	0.0501378	3.02361	0.126268	0.0978686	0.0796191	0.106673	0.0993657	1.58193	0.662528	0.0236	0.0418814	0.172681	0.824195
5736O	O	0.0982501	0.0165963	0.0450395	3.67976	0.0202186	0.139911	1.13444	0.186603	0.115949	0.473023	0.0456585	0.132694	0.196163	9.19289	0.0236719	0.803297	20.5581	0.212484	0.612894	0.0226746	0.488624	0.356556	0.233695	0.239217	0.130382	0.61612	0.107246	0.0509402	0.0848063	1.15578	0.221925	21.9019	6.26313	0.26955	0.0321467	0.0712315	2.27964	0.276138	0.156147	0.0792115	0.208855	0.135608	1.09913	0.544299	0.0476709	0.0543533	0.935235	1.15015
5650S	S	0.063721	0.0323555	0.0636047	3.97544	0.0620408	0.0629316	0.67079	0.348769	0.143156	0.431954	0.0412319	0.094697	0.114896	11.2007	0.0266502	0.619218	11.5073	0.375517	0.250407	0.0165656	0.237775	0.150458	0.367076	0.225764	0.148735	0.487717	0.0194919	0.270196	0.0874277	1.21262	0.0369993	25.1282	3.19013	0.330597	0.0279455	0.0357831	4.63522	0.174564	0.132346	0.132977	0.135873	0.310495	3.72684	2.15108	0.208681	0.116204	0.0977268	1.08871
5777B	B	0.0825931	0.0244307	0.0651674	4.64979	0.0690822	0.0622116	0.736062	0.38753	0.141057	0.446801	0.0441928	0.0686261	0.121755	12.7703	0.0285589	0.62632	13.4025	0.229303	0.281736	0.0129915	0.250561	0.132605	0.383719	0.230623	0.0926542	0.583919	0.119521	0.067014	0.0551285	1.25957	0.0410589	24.5461	3.47491	0.331257	0.034633	0.0342124	4.54249	0.126887	0.0604093	0.104081	0.0779077	0.0701679	2.5391	1.57408	0.0339308	0.0657033	0.131835	0.711106
5799B	B	0.206563	0.194922	0.0377566	4.19051	0.0874268	0.0337755	0.51095	0.288984	0.151064	0.385884	0.0224534	0.0427765	0.115631	13.5531	0.0337816	0.37114	10.6299	0.287304	0.274996	0.0168512	0.198242	0.060971	0.427547	0.233268	0.0745986	0.408858	0.144119	0.0675696	0.0866559	1.05563	0.022464	20.1966	2.88089	0.484979	0.0640345	0.0678	4.45344	0.187589	0.140535	0.138913	0.0612764	0.0563528	3.19237	2.48888	0.0743237	0.0573018	0.0802761	0.573722
5827B	B	0.0735874	0.0214842	0.0484868	3.60508	0.0178118	0.0890914	0.498763	0.264151	0.0910213	0.43415	0.0463576	0.0726842	0.13431	12.9466	0.0378692	0.974012	14.2348	0.25844	0.381966	0.0283348	0.288099	0.165953	0.331015	0.238511	0.0861066	0.567715	0.0741726	0.08146	0.038926	1.7623	0.130357	27.3935	4.94894	0.217244	0.0950122	0.0520014	2.2988	0.12689	0.152357	0.0856208	0.107342	0.104198	1.41617	0.647897	0.053628	0.0443696	0.157346	0.645049
5910B	B	0.0678972	0.0498404	0.0466542	4.72747	0.080235	0.0585457	0.839521	0.274279	0.123988	0.366849	0.0350846	0.0829605	0.077312	11.4661	0.0138692	0.652196	12.3246	0.222523	0.172065	0.0133275	0.211619	0.12193	0.417711	0.171808	0.0996175	0.490108	0.0726584	0.0694233	0.062652	1.10159	0.0464572	25.5448	3.72304	0.365133	0.0239921	0.0430891	4.46005	0.157792	0.112011	0.153469	0.102098	0.0728118	2.73047	1.58184	0.0463203	0.0654982	0.127289	0.690912
5924S	S	0.0862585	0.0228789	0.0337526	3.96325	0.0256587	0.0953935	0.724991	0.216921	0.0837726	0.405189	0.0608864	0.0971573	0.0847693	11.4858	0.0162365	0.601912	17.6004	0.3664	0.156245	0.0426257	0.186938	0.390238	0.215284	0.170085	0.268253	0.502289	0.0845338	0.0670674	0.0973024	1.30279	0.0720945	21.87	5.67016	0.212142	0.0396379	0.0465336	4.54052	0.164939	0.167995	0.0574953	0.170922	0.109283	1.88383	1.36401	0.0427273	0.0440467	0.106046	0.727077
5925B	B	0.0691422	0.0299942	0.0482275	3.08429	0.0340717	0.091047	0.68927	0.177672	0.0833311	0.351685	0.060974	0.102261	0.0851978	9.33191	0.0329509	0.779601	15.2986	0.34902	0.125815	0.0374032	0.189908	0.21412	0.223433	0.166278	0.154141	0.568953	0.0830554	0.0689065	0.0551129	0.953447	0.0327614	27.0623	4.74638	0.247673	0.0725529	0.0408434	5.82856	0.132918	0.361792	0.0387152	0.129025	0.0942504	2.08618	1.14158	0.0423688	0.0327251	0.0685177	0.762489
5515O	O	0.101234	0.0219238	0.0324228	4.17963	0.0333019	0.0551872	0.416144	0.269885	0.0842741	0.427138	0.0571407	0.0522922	0.0998935	14.174	0.0150943	0.690217	14.4807	0.471462	0.165444	0.0281575	0.198743	0.256565	0.268263	0.190555	0.237226	0.338501	0.0854261	0.0326969	0.0949597	1.3301	0.0240278	20.2291	4.91823	0.218304	0.0452729	0.0442458	5.29141	0.1961	0.140708	0.0604555	0.147982	0.0763919	2.00558	1.38149	0.0650417	0.0568133	0.05641	0.85829
5812O	O	0.0501139	0.0205721	0.0399103	3.40624	0.0336065	0.0424773	0.68325	0.213289	0.0863842	0.356797	0.0442561	0.0739954	0.0877882	9.75451	0.00343142	0.559891	13.9073	0.476218	0.0884758	0.0147482	0.165614	0.258736	0.190418	0.14424	0.259682	0.325686	0.090806	0.0331998	0.0943627	0.846838	0.0105752	21.1026	4.88561	0.222326	0.0201394	0.0333878	7.39673	0.208009	0.0769882	0.0494578	0.162669	0.0848955	2.58551	1.36517	0.0502655	0.0533467	0.048584	1.16448
5927O	O	0.0624477	0.0188097	0.0417802	3.42675	0.0317743	0.0762665	0.7532	0.211483	0.0836238	0.387976	0.0419842	0.0946922	0.111437	10.2017	0.025268	0.772016	17.3557	0.280196	0.313956	0.0333827	0.234306	0.311559	0.324318	0.211753	0.232133	0.666687	0.12143	0.0603913	0.107282	1.05086	0.10322	26.659	5.34795	0.311616	0.0487901	0.0449741	3.27485	0.123041	0.144018	0.0910519	0.155789	0.113635	1.63157	1.20638	0.0297764	0.0350848	0.207854	0.708743
5928O	O	0.0490062	0.0356836	0.0368869	3.78546	0.077423	0.100614	0.871414	0.257058	0.108897	0.384748	0.100549	0.125056	0.127516	9.83647	0.0226725	0.757841	17.3414	0.312237	0.238726	0.0437134	0.194411	0.19102	0.270969	0.162316	0.0973513	0.568888	0.146959	0.0824656	0.0989587	0.706428	0.0616004	23.7368	4.56502	0.459089	0.0719616	0.0732106	4.32637	0.105548	0.287572	0.0721808	0.110711	0.104378	2.22387	1.56093	0.0865871	0.0302703	0.0905819	0.558474
5929O	O	0.118415	0.0288731	0.059758	3.84181	0.0446625	0.198286	1.1023	0.273279	0.116579	0.439765	0.0465557	0.115244	0.134239	9.20785	0.0508501	1.02068	20.2067	0.347082	0.440988	0.0529705	0.332461	0.320046	0.310215	0.218077	0.134527	0.728361	0.0515071	0.107658	0.0545269	0.75264	0.416266	23.7906	5.58533	0.267102	0.093622	0.0920673	2.68955	0.174878	0.216087	0.0702489	0.193994	0.0835233	1.97655	0.906536	0.0570765	0.0209525	0.293846	0.442146
5954O	O	0.0443751	0.0118139	0.0499001	2.66955	0.0358977	0.064489	1.42929	0.206573	0.0919179	0.305827	0.0434175	0.173434	0.10151	6.55413	0.0248572	0.663624	17.4713	0.275569	0.230344	0.0104363	0.185227	0.0799604	0.40935	0.158571	0.0824621	0.70714	0.126796	0.0731089	0.0489527	0.599956	0.0295273	30.3237	3.69189	0.327277	0.039468	0.0442674	4.85306	0.14006	0.121556	0.108378	0.0933186	0.0793778	2.89739	1.317	0.031703	0.033482	0.0471751	0.460582
5464O	O	0.0837615	0.0211001	0.040152	4.11787	0.0393507	0.114444	0.692195	0.268239	0.12194	0.424279	0.0418484	0.0701104	0.103897	12.7124	0.070982	0.706442	17.5396	0.416467	0.280262	0.0336114	0.260529	0.411644	0.409077	0.249697	0.258719	0.551013	0.0732709	0.045682	0.120496	1.20598	0.424208	20.6097	5.70257	0.322737	0.0305233	0.0666571	2.92758	0.219505	0.122976	0.0847333	0.210065	0.0776539	1.54544	0.841863	0.0707469	0.0516058	0.360746	0.7978
5797C	C	0.12857	0.0345938	0.0369024	3.05761	0.0736124	0.0855947	0.527009	0.224069	0.102189	0.368419	0.0347222	0.0852633	0.111087	11.7066	0.0579418	0.71784	16.1935	0.537393	0.200022	0.0384857	0.246918	0.329084	0.219745	0.169553	0.307087	0.417616	0.0890082	0.0486686	0.139474	0.981247	0.0535979	20.8164	5.45156	0.292668	0.0554738	0.0435733	6.07762	0.204987	0.121836	0.0435747	0.18304	0.102763	2.11911	1.36206	0.0690879	0.0576477	0.139959	1.04647
5097F	F	0.0642794	0.0179326	0.05486	4.02975	0.0509478	0.042412	0.860747	0.34764	0.133506	0.427606	0.0357817	0.0799437	0.103212	11.8655	0.0237574	0.542915	14.1887	0.295705	0.30897	0.0194356	0.233293	0.106457	0.379602	0.210759	0.112325	0.611314	0.120956	0.0767169	0.041325	0.988168	0.030645	25.1047	2.95866	0.334383	0.0341885	0.0300631	4.40596	0.113893	0.0881601	0.103401	0.0868834	0.0618512	2.80083	1.94079	0.0406179	0.0703305	0.0582777	0.594171
YOUNG FEMALES	Group
1551M	B	0.0969892	0.0308441	0.0704924	3.81392	0.0482755	0.0917891	0.636887	0.295775	0.138784	0.450303	0.0498282	0.0743242	0.13142	12.2281	0.031705	0.760308	13.3589	0.251275	0.262811	0.0407392	0.22664	0.170268	0.410799	0.274148	0.096707	0.698444	0.112747	0.0905899	0.0474941	1.22361	0.0714785	29.6177	4.1615	0.275866	0.0931395	0.0485035	3.91275	0.101921	0.254558	0.0888752	0.0946019	0.0731603	2.34279	1.51127	0.0472618	0.0269104	0.12201	0.527026
1501O	O	0.0643358	0.0249436	0.0907277	4.40347	0.0569865	0.0448793	0.599142	0.348005	0.162529	0.486281	0.0693327	0.0713546	0.100989	12.3098	0.0505247	0.703949	12.1051	0.296283	0.272487	0.0270664	0.258906	0.168477	0.330536	0.27958	0.122455	0.537332	0.0860309	0.103988	0.0433243	1.31191	0.0206034	24.4955	4.36343	0.180967	0.0890445	0.0335186	5.08922	0.136889	0.148607	0.072369	0.0957765	0.0778836	3.03763	1.81003	0.0325439	0.0952241	0.0494234	0.702828
1502O	O	0.057525	0.030455	0.0686368	5.0369	0.0573532	0.0395731	0.397753	0.345388	0.143227	0.490041	0.064876	0.0508569	0.101362	15.5734	0.0246761	0.579491	9.76592	0.264687	0.306513	0.0209681	0.225394	0.169022	0.41657	0.302068	0.0949167	0.516586	0.129607	0.0616452	0.0524169	1.54334	0.0334567	25.4967	3.08468	0.333237	0.0246873	0.0255654	4.72448	0.122458	0.0965154	0.0936478	0.0737542	0.0679408	3.22453	1.71839	0.0253801	0.0866301	0.0806025	0.631176
1599O	O	0.0758389	0.0224056	0.0979518	4.11373	0.0463983	0.0439679	0.412598	0.279635	0.138864	0.488665	0.0543705	0.0940328	0.111097	12.7023	0.0353717	0.622888	12.2738	0.38876	0.177486	0.0310473	0.182945	0.379898	0.231364	0.248424	0.259291	0.501465	0.0784525	0.083624	0.117606	1.29374	0.0300881	21.5319	4.00836	0.176792	0.044711	0.0354144	5.4161	0.130225	0.119769	0.0561369	0.112073	0.0769165	3.70379	2.15608	0.0242393	0.0606155	0.0592151	0.722737
1603O	O	0.0579949	0.0333273	0.0562144	4.41134	0.0513713	0.0630388	0.660546	0.258798	0.11514	0.44606	0.0575136	0.0910831	0.0915842	11.682	0.0198886	0.625992	14.4078	0.443132	0.154253	0.020943	0.207924	0.270838	0.246812	0.207105	0.191151	0.503519	0.102628	0.0767984	0.0803664	1.15329	0.0233602	23.9466	4.37911	0.254141	0.0531079	0.0443778	6.26252	0.144266	0.133277	0.0530057	0.116342	0.0796625	2.78264	1.61611	0.0307944	0.0508075	0.0362228	0.777979
1604O	O	0.0786312	0.025427	0.0603382	4.14195	0.0402097	0.03976	0.565446	0.311025	0.127413	0.517527	0.0509932	0.073684	0.109983	12.9087	0.0432986	0.591976	12.9261	0.401775	0.20418	0.0233683	0.243983	0.228305	0.281998	0.261316	0.176941	0.552865	0.108552	0.0961196	0.0873784	1.39096	0.0268494	22.6033	3.85923	0.221738	0.0281268	0.0273199	5.38959	0.135043	0.0999674	0.0635725	0.111728	0.0862586	3.14903	1.72185	0.0253468	0.0543619	0.0526438	0.647088
1511O	O	0.0539891	0.0256035	0.0358927	2.92421	0.0398513	0.0895357	0.54775	0.264469	0.0977527	0.40921	0.050558	0.0768027	0.0972146	10.7843	0.0417884	0.859184	15.3955	0.397972	0.216981	0.0427332	0.229262	0.268111	0.20934	0.199617	0.148731	0.586756	0.0797982	0.0825799	0.0668188	1.00877	0.0513181	24.3272	4.90914	0.213747	0.0779668	0.0589213	5.40305	0.142383	0.290805	0.0665144	0.133587	0.101069	2.85113	1.42834	0.0383492	0.0311735	0.0857983	0.573595
1521O	O	0.0950354	0.0191667	0.0457367	4.08409	0.0415893	0.0720421	0.613425	0.221587	0.0994163	0.408661	0.0531049	0.0671908	0.103181	12.4463	0.0281892	0.639669	15.7892	0.256902	0.206593	0.0429992	0.196034	0.158311	0.307066	0.222967	0.0915465	0.590329	0.123337	0.0905803	0.0438891	1.10915	0.0870011	26.4047	4.35147	0.323785	0.0935998	0.0627788	3.97641	0.130762	0.272051	0.0867807	0.0835661	0.0757362	2.14447	1.4248	0.0371089	0.0265204	0.118779	0.481228
1549O	O	0.103385	0.0319321	0.0534824	3.58707	0.0343458	0.105848	0.823008	0.238048	0.101794	0.461896	0.0469649	0.0982149	0.130629	12.132	0.0315223	0.79651	20.5582	0.26824	0.298938	0.0657723	0.207968	0.235863	0.29043	0.230499	0.0973221	0.696123	0.0989313	0.103073	0.0698513	0.892099	0.151975	24.7066	5.50456	0.235896	0.0778386	0.10953	2.61921	0.125509	0.20246	0.0772359	0.10146	0.0811575	1.7245	1.24634	0.0319414	0.0236263	0.0982076	0.406543
1559O	O	0.121717	0.0380013	0.0615767	4.2458	0.0650081	0.051823	0.685762	0.302549	0.136457	0.440143	0.0650166	0.0794296	0.0998527	13.3861	0.0095132	0.643855	13.6693	0.222585	0.224852	0.0299686	0.204394	0.142868	0.310737	0.278328	0.101499	0.629931	0.106952	0.0992011	0.0322093	1.0902	0.0355026	27.6093	3.14946	0.264036	0.0514039	0.0327187	4.87488	0.0877813	0.265658	0.0769064	0.0577688	0.0582587	2.99002	1.92758	0.0252862	0.0435148	0.0306941	0.418432
1635O	O	0.165685	0.0438867	0.06076	3.9444	0.0501868	0.12303	1.07559	0.210601	0.0926075	0.418391	0.0710268	0.120393	0.0948425	9.84021	0.0245235	0.964108	20.3437	0.253318	0.242738	0.075874	0.232908	0.291289	0.228295	0.16903	0.197353	0.666507	0.0534873	0.0738488	0.0730239	0.880529	0.0903469	23.9051	4.61137	0.198146	0.101624	0.0680962	4.49466	0.121823	0.322098	0.0497746	0.144697	0.0578418	2.3504	1.51146	0.0607752	0.0226319	0.151368	0.441822
1636O	O	0.0821504	0.0186027	0.0503096	4.12133	0.0486826	0.0613889	0.637949	0.263428	0.104539	0.429412	0.0422385	0.0702809	0.0954328	12.6683	0.0151976	0.709091	14.4885	0.274439	0.237886	0.0273003	0.186487	0.180705	0.285989	0.198938	0.159839	0.564677	0.0759585	0.0709683	0.0399831	0.892346	0.0236977	26.9611	3.69903	0.24793	0.038103	0.0220003	4.92407	0.0976569	0.221938	0.0631184	0.0988092	0.0726376	2.8177	1.77078	0.0175878	0.014242	0.0807051	0.553721
1535C	C	0.114808	0.0405399	0.0531765	4.15725	0.0377526	0.0676863	1.10898	0.235419	0.102203	0.439996	0.060159	0.0949291	0.121752	12.6686	0.0565938	0.667742	19.3638	0.260645	0.217357	0.0494119	0.183389	0.16767	0.242636	0.200675	0.0795391	0.631298	0.0988515	0.104012	0.0587909	0.886712	0.0687505	25.9185	4.74841	0.252204	0.0949608	0.14776	3.5793	0.115952	0.200112	0.0740832	0.0974047	0.0874802	2.10596	1.43279	0.0629779	0.0391983	0.108408	0.497097
1585C	C	0.0790139	0.0267981	0.0310673	3.57345	0.0671287	0.0992401	0.629606	0.167478	0.0905477	0.414342	0.0880458	0.13929	0.0762993	11.6876	0.0117131	0.587136	19.0157	0.52089	0.0953724	0.0396962	0.165699	0.371791	0.161792	0.146183	0.326983	0.396828	0.101652	0.0816743	0.124977	0.841684	0.0215267	20.0445	4.89476	0.205452	0.047267	0.0450323	7.42256	0.178617	0.362155	0.0260594	0.148565	0.0595499	2.35527	1.74285	0.0686399	0.0196927	0.0329025	0.707393
5755B	B	0.0627224	0.0487241	0.0442962	5.11701	0.0642208	0.0342785	0.624498	0.338899	0.124254	0.418043	0.0315009	0.0477608	0.0925462	14.0708	0.0217064	0.503413	11.7795	0.342143	0.297992	0.0394986	0.250555	0.0834829	0.36005	0.190681	0.0584954	0.417482	0.163123	0.0689656	0.0259813	1.1038	0.0124215	21.3939	2.89094	0.408259	0.0274491	0.057987	4.66567	0.118466	0.0913561	0.1158	0.0609509	0.0700647	3.02163	2.26997	0.068243	0.0533542	0.0548752	0.550891
5462C	C	0.0898003	0.0174864	0.0380093	3.9067	0.0359984	0.0691996	0.973556	0.234407	0.111274	0.405127	0.0425271	0.087594	0.110412	10.1873	0.0181818	0.787316	17.8962	0.261551	0.288967	0.0214322	0.231565	0.118456	0.422876	0.200025	0.114878	0.597249	0.119832	0.0899085	0.0537074	0.86915	0.0539655	24.9858	3.80411	0.252803	0.0415126	0.0399761	3.78082	0.106842	0.154924	0.0890585	0.095854	0.0680205	2.26417	1.60086	0.0308267	0.0195435	0.0856706	0.553348
5778M	B	0.0528555	0.0230548	0.0533757	4.98527	0.0628706	0.0349851	0.689683	0.368466	0.137698	0.442871	0.0209842	0.059284	0.111028	14.6404	0.0252037	0.567992	12.2525	0.24079	0.299493	0.0108055	0.2131	0.110731	0.399025	0.222818	0.0867508	0.558629	0.0310414	0.157776	0.0830416	1.17681	0.0305941	25.0252	2.61405	0.238113	0.0331223	0.0259944	3.90249	0.0944836	0.0900475	0.0998078	0.0585855	0.0586545	2.76623	2.07997	0.0207293	0.0574884	0.0690499	0.511203
5904O	O	0.0703165	0.0131324	0.0302408	3.47463	0.0257414	0.089518	0.766791	0.15695	0.0629759	0.39979	0.0418346	0.0905152	0.0841264	11.7773	0.0217223	0.574101	21.5621	0.47623	0.176221	0.0420244	0.178866	0.314154	0.238603	0.199882	0.186869	0.527575	0.0948989	0.0477002	0.109442	1.10417	0.22569	19.5963	6.64661	0.28732	0.0256243	0.0724364	3.63146	0.165801	0.122614	0.0678122	0.138911	0.0776406	1.37797	1.08112	0.0624389	0.016402	0.171744	0.662719
5906O	O	0.0555346	0.0163573	0.0294671	3.50158	0.040621	0.0602529	0.994512	0.173779	0.0787968	0.294237	0.0402198	0.0920398	0.0801031	8.61554	0.0156846	0.589485	16.678	0.374559	0.125698	0.012943	0.169601	0.256926	0.329749	0.0992983	0.25238	0.360432	0.119287	0.0350088	0.10857	0.688206	0.0180602	22.4472	4.11096	0.359081	0.00532638	0.0202078	6.35996	0.153817	0.0830116	0.0622885	0.112692	0.0524675	2.38003	1.23158	0.0378655	0.0433569	0.0705629	0.998892
5909O	O	0.106942	0.0390296	0.0667331	4.45033	0.0467087	0.0801673	0.705961	0.254298	0.128904	0.584575	0.168614	0.349553	0.0954696	11.5723	0.0510341	0.584543	19.79	0.617043	0.124155	0.0113951	0.185266	0.534862	0.210021	0.206099	0.296318	0.990972	0.138589	0.0734471	0.236062	0.871357	0.157345	17.8172	4.56157	0.256759	0.0306829	0.0428081	4.4509	0.204932	0.0990756	0.0584051	0.160742	0.134537	1.97132	1.83595	0.0577578	0.0576683	0.138056	0.640761
5921O	O	0.0861721	0.0341158	0.0532445	5.40675	0.03546	0.0613751	0.837166	0.293362	0.121142	0.455005	0.047847	0.0663767	0.111551	13.7709	0.0177061	0.55791	15.3421	0.361261	0.192442	0.0114866	0.205796	0.113901	0.362076	0.185289	0.0979136	0.456852	0.150384	0.0672322	0.069454	1.06992	0.0441109	19.7178	4.13712	0.490851	0.0431874	0.0348657	3.5045	0.157173	0.135955	0.0993413	0.0864819	0.0815165	1.77817	1.31409	0.0391998	0.0642938	0.151784	0.715375
5458C	C	0.0416143	0.0130505	0.0459774	4.88702	0.129783	0.105432	0.675062	0.354882	0.121619	0.431043	0.0393213	0.0501377	0.107153	13.2815	0.0493783	0.546792	12.1548	0.256666	0.0530416	0.0381089	0.249956	0.1155	0.368038	0.280145	0.154952	0.465814	0.147892	0.130461	0.0604494	1.10981	0.0405011	24.6674	2.8742	0.331665	0.0303864	0.033845	3.70255	0.141062	0.155825	0.186014	0.113619	0.150175	2.993	1.91403	0.0788057	0.0710749	0.0783498	0.486123
INNER BLUBBER
Individual		FA
YOUNG MALES	Group	12:0	13:0	14:0 iso	14:0	14:1n-9	14:1n-7	14:1n-5	15:0 iso	15:0 anteiso	15:0	15:1n-8	15:1n-6	16:0 iso	16:0	16:1n-11	16:1n-9	16:1n-7	16:1n-5	17:0 iso	16:2n-6	17:0 anteiso	16:2n-4	17:1-branch	17:0	16:3n-4	17:1n-8	18:0 iso	16:4n-3	16:4n-1	18:0	18:1n-13	18:1n-9+11	18:1n-7	18:1n-5	18:2n-9	18:2n-7	18:2n-6	18:2n-4	18:3n-6	19:0	18:3n-4	19:1n-10	18:3n-3	18:4n-3	18:4n-1	20:0	20:1n-11	20:1n-9
1592S	S	0.0729445	0.0250644	0.0593559	4.52948	0.0450993	0.0482692	0.418909	0.323587	0.137982	0.504772	0.0415455	0.0480007	0.0991774	14.9854	0.0179552	0.582334	11.1776	0.3357	0.297109	0.0143903	0.222117	0.15374	0.392622	0.326847	0.150809	0.514528	0.148946	0.0834592	0.0517727	1.52403	0.0682329	22.4539	3.4494	0.283916	0.0258179	0.0464648	4.07368	0.136661	0.0919739	0.0915804	0.0823498	0.0597237	2.94566	1.89143	0.0191997	0.0484671	0.163814	0.589937
1523B	B	0.142138	0.0236233	0.0400581	3.49158	0.0361953	0.137307	0.975919	0.147193	0.0886991	0.386041	0.0573961	0.138495	0.0840382	10.6266	0.0202368	0.728243	21.5341	0.383885	0.200641	0.0508536	0.200473	0.43946	0.218826	0.20561	0.327278	0.576443	0.0946282	0.0778101	0.141789	0.962544	0.171386	22.3403	6.87077	0.276489	0.0864696	0.083143	2.54389	0.117654	0.169067	0.0513323	0.153448	0.103826	1.0036	1.11999	0.0375436	0.0112701	0.202946	0.581488
1548B	B	0.0801957	0.0260371	0.0338382	3.24308	0.0346201	0.118752	0.904409	0.179477	0.0800745	0.386251	0.0714652	0.130382	0.107335	9.66886	0.0178526	0.713073	22.5633	0.422562	0.180494	0.0523598	0.203026	0.407476	0.1713	0.154675	0.236648	0.54859	0.0866388	0.0821987	0.122301	0.833584	0.077397	21.9969	5.9221	0.245596	0.054683	0.0592508	5.24258	0.191162	0.345934	0.0521544	0.183508	0.0974122	1.83988	1.34502	0.0732598	0.0369688	0.0953795	0.630505
1550B	B	0.148289	0.023712	0.0575652	4.13055	0.027546	0.202769	1.50074	0.18587	0.115959	0.385904	0.0640525	0.132408	0.101351	10.2234	0.0338967	0.805115	24.7979	0.357533	0.193503	0.0971899	0.192567	0.363562	0.229997	0.171628	0.251129	0.577406	0.091527	0.063873	0.105224	0.810912	0.164035	22.9839	6.47567	0.290076	0.103189	0.131033	2.33685	0.11124	0.234816	0.0640818	0.152843	0.0984942	0.935172	1.02158	0.044186	0.0222804	0.215951	0.525044
1555B	B	0.106605	0.0302415	0.0583284	4.04074	0.0554418	0.0708381	0.654667	0.314203	0.139039	0.421472	0.0648163	0.0778867	0.0993371	12.0321	0.0269378	0.711031	11.6815	0.278624	0.275346	0.0257789	0.218592	0.168331	0.334636	0.21972	0.119288	0.512433	0.112281	0.074554	0.0323145	1.34277	0.0460746	26.3663	4.00235	0.3397	0.0815518	0.0797211	4.6455	0.108627	0.208715	0.0807274	0.0963392	0.0921971	2.58991	1.57191	0.0193811	0.0318421	0.0979807	0.56159
1607S	S	0.0735531	0.028114	0.0882832	4.54798	0.055	0.0530855	0.349276	0.382869	0.173513	0.444118	0.0321347	0.0409575	0.0818722	13.5541	0.0348413	0.630094	7.6972	0.220775	0.304241	0.0139265	0.214364	0.155045	0.554041	0.281878	0.104979	0.473512	0.122299	0.0696464	0.0549521	1.584	0.0458942	27.3996	2.83986	0.221443	0.024829	0.0201443	4.27022	0.117486	0.132912	0.143587	0.0638955	0.0790841	3.50056	2.07944	0.0217637	0.0922251	0.131307	0.700337
1622B	B	0.0577003	0.0300684	0.0834102	4.90583	0.0515213	0.0393083	0.515713	0.400924	0.149784	0.470449	0.0428928	0.0516142	0.117654	13.9755	0.0261386	0.551116	10.9996	0.30026	0.267477	0.0169484	0.21807	0.156221	0.441271	0.272867	0.126783	0.489221	0.134899	0.0981361	0.0687156	1.40692	0.0183158	24.3595	3.37339	0.256883	0.0339499	0.0242756	4.77821	0.140162	0.0752579	0.0967064	0.0920446	0.0576914	2.94817	2.00206	0.0431886	0.0824243	0.0657974	0.705862
1623B	B	0.0917507	0.0213895	0.0720887	4.53912	0.0701528	0.0404329	0.644705	0.360818	0.152938	0.444769	0.0381583	0.064883	0.136912	13.2636	0.0381997	0.610937	12.6873	0.234391	0.341843	0.0210819	0.238702	0.141176	0.384397	0.227909	0.107381	0.570191	0.1723	0.104758	0.0424531	1.2821	0.0762843	26.7607	3.37879	0.111808	0.0366368	0.0283224	3.46786	0.131703	0.0488361	0.103658	0.070444	0.101916	2.92876	2.26181	0.0296692	0.0826688	0.0685711	0.474317
1621B	B	0.0557672	0.0238291	0.0645872	4.183	0.0388658	0.0380946	0.356208	0.37999	0.136108	0.51128	0.0448141	0.0455314	0.0895644	14.9003	0.0510065	0.66118	10.2363	0.236689	0.330847	0.0295366	0.236409	0.159621	0.506827	0.307722	0.0993506	0.544054	0.141342	0.0793869	0.0401633	1.60018	0.055417	26.1214	2.79675	0.171397	0.0465172	0.0367678	3.5179	0.128521	0.121768	0.106942	0.0852753	0.0729055	3.00445	2.0429	0.0286726	0.101392	0.0925941	0.518119
1504O	O	0.0788802	0.023444	0.0445997	5.47489	0.0517915	0.0335794	0.427022	0.313677	0.125735	0.500478	0.0279642	0.0331524	0.101293	16.1451	0.0254355	0.47537	11.526	0.334977	0.223423	0.0164215	0.22001	0.12082	0.371003	0.266129	0.112809	0.462513	0.165823	0.0336199	0.062652	1.49882	0.0678376	21.2813	4.05724	0.596881	0.00688479	0.0305204	5.06909	0.140934	0.109305	0.0654486	0.0821234	0.0653518	2.47003	1.24231	0.0304103	0.0663743	0.18389	0.823008
1505O	O	0.0680971	0.0294827	0.0808568	5.31856	0.0416245	0.0603007	0.17285	0.412679	0.167359	0.47652	0.0373634	0.0160396	0.130647	14.2555	0.0193289	0.703638	6.25556	0.166648	0.325494	0.0156399	0.260282	0.166884	0.566883	0.336479	0.118121	0.429433	0.117444	0.0586741	0.0659354	2.67851	0.0191375	26.1987	4.24522	0.349582	0.0316834	0.0361727	4.01606	0.161874	0.0642945	0.117179	0.0714001	0.0698691	2.95156	1.25849	0.0210491	0.0992495	0.425392	1.10693
1506O	O	0.065026	0.0327922	0.109768	5.3768	0.0507075	0.0659163	0.406871	0.470945	0.222771	0.501227	0.0710431	0.0589939	0.113784	14.4332	0.0456939	0.765124	9.75222	0.310437	0.399495	0.0551628	0.317697	0.193465	0.367728	0.328594	0.118768	0.604954	0.159535	0.12306	0.0585719	1.62902	0.0253238	22.7336	5.07847	0.49988	0.133029	0.0516486	4.48375	0.166098	0.124262	0.0971735	0.085723	0.0850746	2.98853	1.79969	0.0266945	0.067956	0.0899476	0.592542
1600O	O	0.0921555	0.0304883	0.0721561	5.49234	0.075381	0.0922777	0.420142	0.384432	0.178728	0.434893	0.0493702	0.0485235	0.106946	12.2104	0.0183501	0.762295	8.91987	0.26798	0.260781	0.0176641	0.227087	0.256846	0.444549	0.258692	0.172598	0.398219	0.151463	0.0607563	0.066005	1.72695	0.0486776	25.2413	4.30484	0.435693	0.0297067	0.0614697	5.15414	0.198759	0.146427	0.110111	0.13995	0.115793	2.70671	1.08804	0.0483302	0.103965	0.333757	1.22802
1602O	O	0.0861262	0.035245	0.0418795	6.4787	0.0349841	0.0784864	0.996664	0.201816	0.111289	0.46635	0.0511789	0.0691545	0.083039	11.5434	0.00986723	0.613952	11.6902	0.318213	0.127251	0.0268076	0.197203	0.142688	0.14155	0.154364	0.109326	0.254231	0.0583164	0.119674	0.0400485	1.05666	0.0148382	24.7849	3.22749	0.22085	0.0717744	0.0568174	6.5212	0.103014	0.392595	0.0392432	0.0750497	0.0444595	1.99259	1.95803	0.0382866	0.0327464	0.0281907	1.15779
1597C	C	0.0962943	0.0268224	0.0643797	4.26029	0.0555242	0.102496	0.862213	0.242801	0.111677	0.443148	0.0553539	0.0851073	0.129296	10.5915	0.0169765	0.900789	16.3938	0.475359	0.234247	0.0261989	0.225894	0.275158	0.326238	0.19057	0.216627	0.503	0.127763	0.0722303	0.105565	0.928901	0.0312125	23.9646	4.59536	0.284192	0.0405782	0.0513064	4.80773	0.168951	0.134755	0.0854374	0.142662	0.0828831	2.31007	1.61201	0.0604997	0.0553872	0.154535	0.935278
1510O	O	0.116732	0.0226493	0.050507	3.69458	0.0296303	0.146308	0.916617	0.162209	0.0926178	0.445878	0.0726108	0.144218	0.146293	10.3757	0.0225724	0.904345	21.4881	0.322543	0.322294	0.0726196	0.271727	0.49263	0.326031	0.217993	0.261446	0.727413	0.0933824	0.0673146	0.126164	1.09138	0.334983	22.7524	7.06413	0.319652	0.0841483	0.124428	1.97076	0.184267	0.233035	0.0782588	0.208176	0.106295	0.858407	0.776432	0.066922	0.0250565	0.392858	0.572129
1515O	O	0.111945	0.0281926	0.044755	3.73521	0.0373716	0.139743	0.72334	0.225816	0.0831414	0.511785	0.0594643	0.129232	0.183101	12.1427	0.063647	1.16648	21.0013	0.256938	0.513485	0.064773	0.384842	0.387274	0.290929	0.254619	0.194856	0.667164	0.120609	0.0858767	0.100078	1.42215	0.246279	21.263	6.39838	0.222423	0.0873735	0.0604558	2.26419	0.214033	0.186777	0.0626908	0.155182	0.0862553	1.39063	0.782861	0.0476033	0.00714808	0.317963	0.606522
1520O	O	0.0909361	0.0232947	0.0372357	3.93431	0.0376666	0.0977716	0.684415	0.224515	0.0978951	0.471353	0.0710304	0.105604	0.134241	11.8318	0.0469964	0.702138	16.3611	0.266867	0.317733	0.0446357	0.2479	0.27326	0.330015	0.289317	0.13392	0.669728	0.0969731	0.0915451	0.0780445	1.25697	0.253191	22.9051	5.24946	0.31387	0.10482	0.0681295	3.06939	0.175324	0.258149	0.0850305	0.175183	0.110164	1.74561	1.14299	0.0449423	0.046817	0.292206	0.564111
1552O	O	0.0727091	0.0302222	0.057062	4.32703	0.0384121	0.0751169	0.608092	0.320776	0.135007	0.443483	0.0466597	0.0642793	0.107683	12.9622	0.0272015	0.70604	12.8543	0.252606	0.24648	0.0414881	0.22334	0.210467	0.386579	0.24881	0.111542	0.601728	0.152178	0.0965541	0.0643218	1.44972	0.0699873	27.628	3.84973	0.346605	0.0707187	0.0572617	3.97388	0.126036	0.171929	0.0779022	0.0854343	0.0666309	2.35345	1.36542	0.0323872	0.0631849	0.108211	0.574239
1558O	O	0.110235	0.023	0.0712935	3.51876	0.0395236	0.069894	0.459905	0.230456	0.0918174	0.469749	0.0673908	0.0785465	0.0744288	12.4758	0.0130495	0.667142	14.2479	0.54183	0.135063	0.0446835	0.187189	0.390592	0.155533	0.191252	0.297644	0.47547	0.102585	0.0407488	0.132655	1.149	0.0244258	22.9326	4.97691	0.267875	0.0550716	0.0522129	7.48575	0.142911	0.417403	0.0309826	0.164285	0.0829144	2.57701	1.60669	0.0590721	0.0312588	0.0496045	0.780866
1560O	O	0.128459	0.0248403	0.0480988	4.83669	0.0285807	0.204982	1.25238	0.202927	0.0940586	0.461266	0.0549259	0.101408	0.109584	12.7958	0.0495132	1.12218	20.8031	0.36172	0.320141	0.0613018	0.227051	0.519365	0.332781	0.221222	0.311705	0.578106	0.0714869	0.0711515	0.108282	1.31739	0.503923	19.0017	6.60661	0.377619	0.091052	0.162387	2.23784	0.192156	0.232488	0.0982655	0.274356	0.110785	1.16574	0.654344	0.122382	0.0308621	0.393071	0.558187
1643O	O	0.0703525	0.0367033	0.0829845	5.96026	0.0879604	0.0555916	0.659682	0.395772	0.163442	0.410506	0.0573909	0.0505698	0.105748	13.4324	0.023561	0.544578	8.89324	0.198272	0.217262	0.0103369	0.192025	0.0917125	0.478768	0.237238	0.0676915	0.447162	0.112953	0.0630215	0.0398011	1.37338	0.0165891	28.1057	2.94505	0.428983	0.0299161	0.0356855	5.32135	0.127768	0.0472035	0.119758	0.0866263	0.0649109	3.33612	1.52458	0.0448205	0.101262	0.0998901	0.808181
1534C	C	0.0777363	0.0357884	0.0544926	3.82684	0.0528218	0.0940357	0.778315	0.215464	0.10716	0.445426	0.0442228	0.0912811	0.148572	11.213	0.00443431	0.870144	18.4532	0.332216	0.321291	0.0367621	0.26634	0.280075	0.321523	0.187332	0.192499	0.589275	0.110662	0.0893971	0.0627106	0.922514	0.0966726	25.8774	4.49381	0.27208	0.0591058	0.0599624	4.04746	0.101846	0.216956	0.0568193	0.10814	0.0567029	2.10214	1.53178	0.0246763	0.0191413	0.139633	0.654299
5603B	B	0.0728554	0.0196353	0.0484515	4.73234	0.0302572	0.0592871	0.536935	0.283287	0.130781	0.44492	0.025245	0.0412701	0.159705	12.9084	0.00685339	0.6514	10.7478	0.225177	0.490196	0.0153539	0.368783	0.140238	0.358754	0.28091	0.0762641	0.462983	0.164053	0.0421931	0.0369344	1.73899	0.0669869	23.4733	4.26913	0.398474	0.0316901	0.0230507	4.07521	0.22989	0.126611	0.0876563	0.145201	0.103683	2.16382	1.15607	0.033344	0.0662969	0.341443	1.08875
5660B	B	0.0690673	0.0149736	0.0318178	3.96412	0.0100508	0.174052	0.399686	0.207516	0.0911818	0.468135	0.0780819	0.0580261	0.375836	13.3885	0.022596	0.901953	13.8785	0.214527	0.423252	0.0199087	0.317854	0.251727	0.275634	0.276858	0.0684927	0.521894	0.0883749	0.039192	0.0355695	2.09772	0.14735	28.2806	5.28163	0.178461	0.0623792	0.036229	2.38451	0.170419	0.0926387	0.0822541	0.149414	0.110726	2.16382	1.15607	0.033344	0.0662969	0.341443	1.08875
5740B	B	0.0652839	0.0161211	0.0393392	4.35722	0.031243	0.052062	0.461842	0.311734	0.110599	0.433626	0.0377232	0.0461696	0.132161	13.9315	0.0222124	0.869204	12.7704	0.228572	0.362896	0.0203667	0.280479	0.139139	0.392445	0.264568	0.0693283	0.524754	0.107517	0.0566475	0.0248802	1.93062	0.147589	24.8088	4.3864	0.270576	0.100844	0.0453811	3.30355	0.142453	0.109225	0.106749	0.0930536	0.0672747	1.32766	0.461145	0.0267113	0.0875311	0.588965	0.937456
5741B	B	0.0696491	0.0201923	0.0383492	4.90593	0.0480864	0.0532961	0.601142	0.320834	0.132432	0.434737	0.0358808	0.0562632	0.115743	13.7533	0.0259177	0.597221	12.4	0.312774	0.253817	0.0243809	0.209158	0.111296	0.38196	0.223291	0.103639	0.436111	0.137821	0.0808265	0.0499857	1.31278	0.0397638	24.7286	3.3324	0.367887	0.0410496	0.0468048	4.32085	0.138538	0.0673942	0.0994312	0.085014	0.0635289	2.06476	1.24176	0.0220191	0.0699527	0.234708	0.678897
5756B	B	0.059671	0.0204633	0.0811944	5.55446	0.0434312	0.0358121	0.18841	0.352734	0.148959	0.495414	0.0426986	0.0302691	0.0993662	18.6128	0.0181586	0.509756	7.15088	0.253342	0.278755	0.0121659	0.209424	0.136437	0.435104	0.324145	0.0825787	0.455304	0.11416	0.0998053	0.0317553	2.03825	0.0349585	24.1308	3.10901	0.364588	0.0381128	0.0331038	4.00732	0.128257	0.0996323	0.0966001	0.0695152	0.0530205	2.64424	1.809	0.0244029	0.0479328	0.0816714	0.658812
5757S	S	0.0248652	0.0362351	0.0629722	4.7736	0.0532433	0.0525202	0.533337	0.247763	0.109006	0.451487	0.0396012	0.0739895	0.0744767	13.8276	0.0165039	0.513194	14.2609	0.583453	0.0895977	0.0292462	0.146527	0.29089	0.156821	0.151837	0.26001	0.378995	0.093514	0.065145	0.0839489	1.06138	0.0170257	18.442	4.58393	0.310979	0.0192561	0.0205074	6.15417	0.210636	0.10451	0.0616691	0.195739	0.101609	3.09827	2.05887	0.0291477	0.0715208	0.0967727	0.635249
5735O	O	0.0868945	0.0139974	0.0301762	4.14328	0.0119028	0.0686951	0.18765	0.260568	0.0779375	0.470054	0.0373646	0.0261586	0.113065	18.2655	0.0289625	0.946582	9.37738	0.213527	0.314658	0.0210512	0.295267	0.13546	0.269764	0.309033	0.0537684	0.484834	0.0771453	0.0513251	0.0244781	2.96396	0.113096	31.5294	4.60605	0.197988	0.0836654	0.0425583	2.16885	0.111405	0.0627509	0.0788576	0.101803	0.0944663	2.53855	1.85625	0.0914006	0.0726029	0.0414785	0.885872
5736O	O	0.0960478	0.0211086	0.0323703	4.07518	0.00903036	0.116237	0.986422	0.212748	0.108823	0.496566	0.0547838	0.120201	0.207649	10.3434	0.0148967	0.7933	19.4451	0.20327	0.620554	0.0301064	0.515885	0.322939	0.326139	0.253822	0.10521	0.640492	0.116608	0.039097	0.0541866	1.36649	0.216074	21.4114	6.33131	0.255924	0.05293	0.0596519	2.15617	0.254055	0.125078	0.0503205	0.168002	0.106954	1.23249	0.389765	0.0314984	0.0420942	0.206666	0.853693
5650S	S	0.0744948	0.0349139	0.0668686	4.12901	0.0942997	0.0743356	0.54272	0.379376	0.157273	0.446834	0.0520076	0.0738864	0.108242	12.1519	0.00479983	0.606485	10.8183	0.388354	0.236759	0.0164301	0.229352	0.178387	0.372658	0.22805	0.180866	0.440468	0.0344279	0.248935	0.0663842	1.37953	0.0357639	23.6083	3.34191	0.299347	0.0340862	0.00961817	4.93467	0.170813	0.100312	0.0994782	0.122089	0.26656	1.05744	0.516504	0.0610246	0.0329556	1.09844	1.19896
5777B	B	0.0821374	0.0353598	0.0635387	4.83079	0.0661121	0.0463631	0.660557	0.418201	0.160997	0.460053	0.0414611	0.0814644	0.14747	13.169	0.0485385	0.649288	12.6457	0.264741	0.270993	0.0231739	0.26997	0.125357	0.37267	0.226343	0.0885846	0.534998	0.126366	0.0920557	0.0678549	1.32575	0.038606	24.2596	3.40733	0.357889	0.0213106	0.0339909	4.63055	0.153972	0.0721946	0.0825818	0.0878922	0.0697893	3.63169	1.87632	0.272795	0.145879	0.0753711	1.20817
5799B	B	0.160807	0.13991	0.0205466	4.50098	0.0637217	0.0294407	0.395147	0.312739	0.142169	0.411288	0.0390009	0.0458467	0.126278	14.5311	0.043894	0.402469	9.14824	0.315927	0.296012	0.037761	0.195892	0.105148	0.468327	0.276328	0.0808338	0.395442	0.156356	0.0734326	0.0660326	1.25961	0.0199569	20.609	2.92646	0.47399	0.0462431	0.0522378	4.61711	0.140249	0.0893718	0.130484	0.0644805	0.0509431	2.57752	1.5573	0.049932	0.0643251	0.137943	0.701034
5827B	B	0.0818059	0.0184625	0.0490388	3.89395	0.017265	0.0822836	0.314528	0.255809	0.0909058	0.474503	0.0420422	0.0582985	0.147244	14.9628	0.0276471	0.93402	11.2159	0.183728	0.342624	0.0253447	0.289554	0.134401	0.354694	0.309799	0.0736872	0.528873	0.0900244	0.0649827	0.0347438	2.43586	0.110459	27.1857	4.85956	0.214787	0.105209	0.0546901	2.29731	0.138279	0.112107	0.0810563	0.110171	0.10557	3.30101	2.38201	0.0589794	0.0600388	0.07153	0.609323
5910B	B	0.106674	0.0573845	0.0914011	5.33976	0.0728965	0.0598824	0.623094	0.300857	0.0935272	0.392095	0.0401579	0.0509539	0.104239	14.2321	0.0311147	0.656772	11.2202	0.226824	0.184427	0.0305142	0.208745	0.127793	0.41416	0.200065	0.0733683	0.502058	0.0831941	0.0700284	0.0371189	1.31739	0.0501585	23.7759	3.68455	0.410191	0.025088	0.0555858	4.31304	0.148837	0.0876609	0.14764	0.0838731	0.101778	1.45631	0.615488	0.0587608	0.0444686	0.205123	0.756154
5924S	S	0.0578061	0.0249651	0.0296386	4.4732	0.038195	0.0410334	0.368554	0.229225	0.0773885	0.429514	0.0463641	0.04868	0.0733788	14.7931	0.0114513	0.474872	14.4197	0.457532	0.14911	0.0267872	0.17714	0.276924	0.159066	0.20773	0.205517	0.348141	0.0780578	0.0506454	0.0916689	1.66891	0.0307216	20.3335	5.20933	0.20728	0.0431018	0.0396169	4.78618	0.198755	0.081418	0.0357815	0.127231	0.0522867	2.64938	1.73835	0.0405983	0.0646282	0.151518	0.761409
5925B	B	0.0721597	0.0336493	0.0486993	3.1579	0.0412495	0.109172	0.597705	0.182989	0.101396	0.347675	0.0620229	0.0884045	0.0993856	9.5289	0.0129013	0.790602	13.2623	0.318775	0.142018	0.032706	0.18949	0.216232	0.205268	0.186946	0.179149	0.510596	0.0764857	0.0636625	0.0627142	1.13588	0.0233932	27.4365	4.78882	0.254495	0.0688173	0.0555276	6.15646	0.148093	0.339549	0.0446804	0.145674	0.116154	2.07722	1.58924	0.0442202	0.0555002	0.0642096	0.779092
5515O	O	0.114	0.0219001	0.0357426	4.36836	0.0365795	0.0528252	0.229031	0.258491	0.0923052	0.463947	0.0531963	0.0407678	0.101412	16.7259	0.0161443	0.702584	13.2242	0.508909	0.167722	0.0289692	0.201144	0.286155	0.26023	0.197229	0.268364	0.323509	0.0888067	0.0431679	0.0996889	1.66373	0.0396171	19.5615	5.01768	0.208358	0.047342	0.0252016	5.13666	0.178182	0.119386	0.060312	0.126371	0.0653566	2.16621	1.08498	0.073022	0.0308977	0.0507049	0.865323
5812O	O	0.0644174	0.0210718	0.0328931	3.67371	0.0431031	0.0364639	0.527482	0.226486	0.0878649	0.388134	0.0486543	0.0695199	0.087813	11.7237	0.0098983	0.563842	13.7396	0.508804	0.131891	0.0149318	0.167138	0.236135	0.182146	0.134282	0.241367	0.338452	0.106359	0.040653	0.112117	1.02263	0.0151124	20.4105	4.92261	0.251469	0.0119665	0.0184683	7.10429	0.217113	0.0932228	0.050007	0.175912	0.0929534	2.01175	1.44207	0.0518082	0.0698986	0.0506563	0.842879
5927O	O	0.0723096	0.0171007	0.0506912	4.23011	0.0377349	0.0643196	0.514594	0.344938	0.123131	0.398738	0.0215077	0.0403356	0.123424	11.7795	0.0208681	0.754179	10.2211	0.23368	0.287961	0.0158805	0.241886	0.177728	0.459524	0.273569	0.12784	0.55625	0.121299	0.0430527	0.0328594	1.69374	0.054451	30.5811	4.43452	0.328015	0.0489741	0.0304146	4.21636	0.133254	0.141059	0.0921958	0.103197	0.0850538	2.5769	1.4733	0.0713041	0.0657045	0.0525678	1.09863
5928O	O	0.0605515	0.0301966	0.0577977	3.9769	0.0452671	0.0837701	0.697514	0.244917	0.121076	0.363021	0.0587654	0.0744592	0.0921185	9.99596	0.0222947	0.755566	13.3998	0.297457	0.248974	0.0294139	0.204588	0.143256	0.322494	0.196948	0.134061	0.463938	0.167213	0.0905073	0.0853965	0.957689	0.0392563	24.5782	4.34722	0.449648	0.0685939	0.0565328	4.67936	0.116953	0.283764	0.107142	0.119441	0.10881	2.09814	1.1118	0.0148423	0.0914185	0.226894	0.908093
5929O	O	0.112794	0.0263692	0.0634265	3.90442	0.0358908	0.187277	1.00544	0.274034	0.1286	0.436111	0.0580993	0.113692	0.132484	9.35805	0.0379789	1.01789	18.8823	0.303475	0.425822	0.0414837	0.337268	0.318237	0.336882	0.228207	0.152461	0.703721	0.0568353	0.0834629	0.0482723	0.845031	0.39621	24.4218	5.53455	0.30713	0.101458	0.0818562	2.77457	0.189826	0.223702	0.0796743	0.189919	0.090991	2.42735	1.51491	0.0333455	0.022784	0.117734	0.659804
5954O	O	0.0460501	0.0257332	0.0503922	3.16859	0.0424803	0.0644493	1.23531	0.200551	0.104886	0.331718	0.0288348	0.115678	0.0937679	7.43031	0.0318858	0.674104	14.4616	0.268596	0.233386	0.0240193	0.209264	0.0900326	0.45165	0.159809	0.0837022	0.631618	0.134157	0.0621433	0.0340055	0.735282	0.0233921	30.67	3.50034	0.343398	0.0307667	0.0371922	5.18203	0.118723	0.0939851	0.117892	0.09833	0.0740911	2.01945	0.870621	0.0558891	0.0297071	0.319077	0.468977
5464O	O	0.131162	0.03342	0.0496406	5.11548	0.0318356	0.0960646	0.5295	0.273515	0.115417	0.483335	0.0481198	0.0577187	0.112527	14.8562	0.0282046	0.592756	15.2116	0.449918	0.240131	0.0406869	0.238836	0.510134	0.401565	0.236145	0.436986	0.389965	0.075791	0.0377037	0.168352	1.4607	0.281123	18.0168	5.33	0.267134	0.0231139	0.0524631	3.86288	0.255245	0.107202	0.0650628	0.266798	0.0873196	3.01649	1.38288	0.0242758	0.0442326	0.0765225	0.596327
5797C	C	0.123633	0.0324107	0.0334837	3.17362	0.03922	0.0916602	0.288306	0.209167	0.0968477	0.419797	0.0299992	0.0546016	0.117403	16.0492	0.0681317	0.84552	14.5079	0.440325	0.299713	0.0516124	0.332572	0.344825	0.251944	0.25422	0.295485	0.417407	0.0624879	0.0479616	0.140059	1.78381	0.103648	19.0136	5.75592	0.257256	0.0779928	0.0386091	4.50369	0.180724	0.185629	0.0614253	0.159608	0.0887654	1.70264	1.11854	0.0790276	0.0652503	0.366604	0.97124
5097F	F	0.0683835	0.013185	0.0698538	4.67088	0.047253	0.04129	0.618171	0.384339	0.142822	0.446483	0.0502387	0.0615569	0.106479	13.1213	0.0251372	0.585571	11.0251	0.261439	0.335589	0.0144125	0.23485	0.1153	0.430762	0.23502	0.0783025	0.527823	0.121581	0.0706979	0.041429	1.22887	0.0229736	25.5375	3.10356	0.272165	0.0386048	0.0199956	4.48109	0.0946724	0.0799491	0.114704	0.0747489	0.0649228	1.90937	1.4059	0.069571	0.0741951	0.25251	0.803404
YOUNG FEMALES	Group
1551M	B	0.109307	0.0313594	0.0745206	3.86608	0.0636894	0.0979101	0.591255	0.306243	0.14535	0.428454	0.0565676	0.0711626	0.12642	11.7402	0.0297216	0.787802	11.5442	0.209032	0.263546	0.0360952	0.217781	0.168167	0.43041	0.278076	0.0874459	0.631988	0.092802	0.0820337	0.0685548	1.34521	0.0563991	30.0733	4.07508	0.257055	0.111996	0.0576544	4.08266	0.130294	0.286293	0.114426	0.103583	0.104905	2.39619	1.5255	0.039433	0.0383131	0.136657	0.593334
1501O	O	0.062475	0.0237275	0.074536	4.62144	0.065191	0.048973	0.42095	0.342997	0.15778	0.495883	0.0608825	0.0487406	0.0979474	13.1358	0.0249406	0.69517	10.807	0.296097	0.260332	0.0376211	0.280221	0.210581	0.325141	0.278572	0.124818	0.497246	0.0888053	0.104363	0.0478309	1.59692	0.0173321	22.1159	5.21438	0.18119	0.117564	0.0331633	5.23925	0.130486	0.158148	0.0718752	0.0855672	0.0816234	2.83292	1.59766	0.0112521	0.0760379	0.0507395	0.844932
1502O	O	0.0550947	0.0220431	0.0665109	5.41952	0.0542092	0.031085	0.20991	0.333289	0.149503	0.516018	0.0343619	0.0163475	0.0711928	16.6835	0.0106962	0.563815	6.93212	0.254343	0.245628	0.013008	0.203992	0.137993	0.423534	0.330756	0.124611	0.431155	0.107906	0.0533907	0.0649987	1.97275	0.00792143	25.4888	3.40627	0.359485	0.0203803	0.0329689	5.20333	0.122255	0.1155	0.103782	0.0778304	0.0717939	3.3255	1.41733	0.0302841	0.0833215	0.112093	0.825489
1599O	O	0.0730578	0.0501092	0.0660656	4.36264	0.0290323	0.0489564	0.190234	0.287981	0.143741	0.484773	0.084156	0.0770236	0.0842506	13.8638	0.0301606	0.659895	9.09206	0.344897	0.161771	0.0219006	0.187804	0.466117	0.264665	0.275683	0.325368	0.42383	0.0779292	0.0410944	0.150738	1.88788	0.0211346	21.7161	4.29742	0.162358	0.0344297	0.0498033	5.32429	0.132594	0.106458	0.0655165	0.119517	0.107472	3.60577	1.75044	0.0261537	0.0987907	0.0757413	0.911618
1603O	O	0.0690289	0.0311699	0.0740507	4.63173	0.0531145	0.0670267	0.448912	0.329759	0.149827	0.453566	0.0597847	0.0619665	0.10603	12.8299	0.028902	0.691281	9.43825	0.27594	0.205584	0.0183371	0.219133	0.191648	0.312344	0.260329	0.13704	0.479725	0.0985324	0.0615525	0.0679823	1.70671	0.00831149	29.1002	4.02927	0.178044	0.0493058	0.0249639	5.6852	0.120735	0.0850314	0.0824671	0.119479	0.103605	2.93827	1.4136	0.035311	0.105952	0.0772379	0.897152
1604O	O	0.0858835	0.0267642	0.057216	4.22429	0.0492109	0.0508697	0.482193	0.304095	0.13486	0.495881	0.0528348	0.0623663	0.10053	13.1606	0.0404123	0.601153	11.7135	0.395919	0.199071	0.0327327	0.224993	0.259361	0.326873	0.271663	0.170588	0.482113	0.0987902	0.079214	0.0831282	1.49081	0.0204033	22.0303	3.98026	0.236905	0.0317495	0.0381845	5.72141	0.131931	0.140385	0.0810938	0.114469	0.0884635	3.2541	1.64815	0.066743	0.0757423	0.0626794	0.708571
1511O	O	0.054008	0.0292667	0.0566174	2.92213	0.033811	0.0887201	0.529075	0.257841	0.109036	0.40909	0.0744693	0.0959618	0.138931	10.6122	0.0348039	0.833681	14.419	0.379047	0.228885	0.035556	0.22775	0.25568	0.205867	0.226332	0.136393	0.588182	0.0830068	0.0903016	0.0717368	1.08149	0.065174	24.6834	4.95851	0.239457	0.0974683	0.0868299	5.56778	0.151403	0.26216	0.0705496	0.131259	0.104097	2.83124	1.40434	0.0275635	0.0443436	0.0755281	0.601297
1521O	O	0.0951603	0.0225618	0.0402947	4.16912	0.0468197	0.0697314	0.575857	0.222088	0.095273	0.426107	0.0332333	0.0525859	0.10077	12.7847	0.031358	0.669367	14.8306	0.275849	0.240328	0.0333637	0.203192	0.157746	0.326558	0.244974	0.0992124	0.581324	0.134258	0.0844122	0.0309511	1.22148	0.106216	26.6156	4.26916	0.318257	0.0722999	0.0319871	4.02444	0.110719	0.25427	0.211619	0.0920819	0.0859138	2.24822	1.43868	0.0240664	0.0268904	0.109346	0.486825
1549O	O	0.113051	0.027959	0.0482795	3.56133	0.0305342	0.116974	0.967274	0.236627	0.0951736	0.44411	0.0457062	0.105939	0.124513	11.2354	0.0253813	0.805099	21.9974	0.279348	0.257477	0.0506475	0.193323	0.23503	0.304977	0.214254	0.100587	0.700602	0.10606	0.0958834	0.071946	0.757344	0.166204	24.3791	5.52823	0.251823	0.111951	0.154505	2.60692	0.151548	0.220697	0.0774043	0.0995426	0.0801211	1.66221	1.21926	0.046214	0.0269338	0.0930778	0.390669
1559O	O	0.0983308	0.037197	0.0759463	4.24007	0.0642643	0.0837201	0.634204	0.311843	0.141493	0.449724	0.0442716	0.0633202	0.0828867	13.3395	0.0367153	0.69314	12.4815	0.2334	0.23816	0.025274	0.196998	0.137917	0.345381	0.253341	0.0956038	0.581561	0.0998955	0.0946564	0.0416734	1.22616	0.0364011	27.7826	3.09662	0.260861	0.0576213	0.0283219	4.96336	0.10954	0.239859	0.089634	0.0886537	0.0642271	3.15495	1.95804	0.034045	0.0318865	0.0470251	0.454122
1635O	O	0.162935	0.0308586	0.0519375	4.12534	0.0558578	0.149022	1.01661	0.218353	0.105605	0.39643	0.0665297	0.119988	0.100078	10.0741	0.0163487	1.00131	18.1667	0.194558	0.253363	0.0634842	0.219837	0.277985	0.289855	0.173362	0.235691	0.570141	0.0892799	0.0846501	0.0523564	1.02932	0.0607003	24.5186	4.59006	0.175417	0.0711397	0.085251	4.66793	0.121443	0.317176	0.0626913	0.15958	0.0942971	2.42885	1.4067	0.0649983	0.028796	0.169296	0.490683
1636O	O	0.0677796	0.0254519	0.0639117	4.11983	0.0474357	0.0636238	0.554284	0.273672	0.11563	0.440342	0.0474834	0.0574641	0.091517	12.8014	0.012172	0.704112	12.7862	0.25489	0.226039	0.0152806	0.178306	0.197246	0.324335	0.199383	0.156849	0.54448	0.0934269	0.0728324	0.0283794	1.04456	0.0238802	27.4135	3.64417	0.240502	0.0352927	0.0176375	5.10809	0.115494	0.186711	0.0477803	0.0705501	0.0362335	2.92791	1.75333	0.0174002	0.0268376	0.0769607	0.585812
1535C	C	0.0808853	0.0238611	0.0484341	4.05868	0.0425775	0.0869873	0.805935	0.233749	0.104232	0.450193	0.0659286	0.0904164	0.113651	13.8017	0.0508509	0.645886	17.1299	0.259369	0.19845	0.0497791	0.198725	0.145311	0.248908	0.241287	0.0904914	0.656423	0.0935015	0.0946383	0.0587975	1.08803	0.0571599	26.4182	4.70405	0.270379	0.0644108	0.118068	3.79034	0.118995	0.188348	0.0516029	0.0813034	0.0603278	2.23599	1.45608	0.023153	0.0381632	0.133584	0.515099
1585C	C	0.107986	0.029421	0.03419	3.5936	0.0556701	0.0891652	0.58818	0.165339	0.0675022	0.422833	0.0979054	0.129896	0.0698372	11.7034	0.0073071	0.606947	18.1661	0.497665	0.0983934	0.0300213	0.158659	0.423265	0.101457	0.149526	0.338343	0.422203	0.0909117	0.0729093	0.137856	0.907306	0.0324253	20.2368	4.96207	0.206401	0.0427162	0.0357757	7.30675	0.167931	0.317744	0.0228029	0.16857	0.0834369	2.35272	1.71026	0.056751	0.0217903	0.044231	0.764513
5755B	B	0.0936867	0.023143	0.0337242	5.54639	0.040085	0.0194263	0.288641	0.344109	0.13482	0.452612	0.017226	0.0118661	0.110433	16.4058	0.0225295	0.435433	7.72026	0.245083	0.245755	0.0106857	0.180975	0.0663837	0.399876	0.239576	0.0943149	0.399698	0.139722	0.0485474	0.0237532	1.51987	0.0129002	20.6093	2.76849	0.40857	0.0155246	0.0174478	4.61388	0.127291	0.102817	0.11528	0.0559529	0.0791357	3.19709	2.2822	0.0108766	0.0520271	0.0640741	0.663339
5462C	C	0.0788923	0.0296779	0.0597131	4.49158	0.038782	0.0396452	0.607009	0.297829	0.11634	0.442659	0.0344947	0.0542511	0.109929	12.216	0.0257568	0.668711	12.2058	0.23685	0.250786	0.0343996	0.231169	0.11883	0.437008	0.244473	0.111337	0.516979	0.120932	0.0537979	0.0273685	1.43273	0.0310462	26.0085	3.63058	0.289228	0.0372211	0.0415121	4.11852	0.116784	0.116837	0.117968	0.080081	0.0669767	2.61839	1.59496	0.0133318	0.0489895	0.0944106	0.661958
5778M	B	0.0355299	0.00908497	0.0637111	5.90878	0.0542007	0.0405653	0.318954	0.384756	0.135013	0.464095	0.0377304	0.0674286	0.120972	17.6556	0.0221285	0.51844	8.55702	0.272062	0.273636	0.042692	0.219409	0.0891393	0.453867	0.296068	0.0308445	0.444224	0.0699521	0.121546	0.0859423	1.61964	0.00838582	24.6392	2.69988	0.312459	0.0368755	0.0278751	4.0501	0.161658	0.0992917	0.119951	0.0727207	0.0708748	3.0804	2.19316	0.0245695	0.0751386	0.0458758	0.491559
5904O	O	0.0460544	0.018119	0.0321284	3.72051	0.0286086	0.0585073	0.508193	0.182417	0.0688465	0.412885	0.0439296	0.065043	0.0803583	13.0425	0.0103107	0.524543	17.0863	0.495365	0.142185	0.0290614	0.171735	0.305362	0.186367	0.188132	0.252164	0.383361	0.0774286	0.0480976	0.111479	1.23009	0.0802306	19.2351	5.9938	0.235317	0.0425134	0.0518576	4.97942	0.180982	0.0860884	0.0461653	0.128788	0.0685148	1.8963	1.46662	0.0544829	0.0322608	0.119782	0.798452
5906O	O	0.0492604	0.0151153	0.0283039	3.68458	0.0429882	0.0616695	0.717341	0.176845	0.0755537	0.313801	0.0383452	0.0553853	0.0712155	10.0887	0.0088959	0.596081	15.5234	0.377135	0.143219	0.0237249	0.154545	0.327625	0.301761	0.133989	0.254809	0.296512	0.118012	0.0346624	0.131758	0.84385	0.0202201	21.1909	4.01037	0.336594	0.0106442	0.0183171	6.55759	0.142635	0.0805372	0.0637907	0.149758	0.0970052	2.43666	1.30998	0.0390578	0.050434	0.0855179	1.14587
5909O	O	0.100328	0.0454477	0.0652991	4.37124	0.0479661	0.0821598	0.788015	0.256978	0.111206	0.502412	0.132328	0.319871	0.101239	10.9209	0.0422914	0.587656	19.5909	0.625111	0.133771	0.0458472	0.186018	0.459239	0.230967	0.159452	0.297911	0.916227	0.113151	0.0702689	0.192856	0.830014	0.131746	18.6927	4.50272	0.290143	0.0470088	0.049774	4.63373	0.218401	0.116899	0.0609729	0.165225	0.121386	2.08785	1.78742	0.102584	0.0530883	0.129571	0.672348
5921O	O	0.0909237	0.0270794	0.0487116	5.82466	0.0419516	0.0632359	0.761761	0.317552	0.130778	0.460662	0.066133	0.044256	0.110049	14.4031	0.0260136	0.490637	14.8251	0.38779	0.172059	0.0293095	0.21943	0.11033	0.362713	0.196531	0.101782	0.433695	0.127548	0.0524877	0.0634282	1.07882	0.0357483	18.6599	3.91209	0.539781	0.035227	0.0374806	3.66728	0.168603	0.118046	0.0850498	0.0666753	0.0643402	1.94628	1.48322	0.0569079	0.0626812	0.17698	0.702713
5458C	C	0.0432142	0.02461	0.0489373	5.5075	0.0415693	0.0340701	0.424748	0.369875	0.134847	0.533505	0.0450542	0.0387294	0.118044	16.3562	0.0228574	0.468349	11.388	0.273742	0.293579	0.0140174	0.20284	0.140676	0.405991	0.30242	0.0788583	0.541616	0.137684	0.1095	0.0442138	1.40348	0.0235845	23.5669	2.93826	0.368523	0.0228533	0.0149219	3.49981	0.10608	0.0971376	0.11495	0.0741038	0.0594807	3.1369	2.17552	0.0140297	0.0621683	0.087594	0.488818
ADULT FEMALES
MIDDLE BLUBBER
Individual		FA
ADULT FEMALES	Group	12:0	13:0	14:0 iso	14:0	14:1n-9	14:1n-7	14:1n-5	15:0 iso	15:0 anteiso	15:0	15:1n-8	15:1n-6	16:0 iso	16:0	16:1n-11	16:1n-9	16:1n-7	16:1n-5	17:0 iso	16:2n-6	17:0 anteiso	16:2n-4	17:1-branch	17:0	16:3n-4	17:1n-8	18:0 iso	16:4n-3	16:4n-1	18:0	18:1n-13	18:1n-9+11	18:1n-7	18:1n-5	18:2n-9	18:2n-7	18:2n-6	18:2n-4	18:3n-6	19:0	18:3n-4	19:1n-10	18:3n-3	18:4n-3	18:4n-1	20:0	20:1n-11	20:1n-9
1601	S	0.0938877	0.0371131	0.104296	3.58885	0.0441238	0.108075	0.901746	0.292271	0.0929519	0.453422	0.0731626	0.168664	0.0963538	10.8088	0.058351	0.715751	18.1808	0.315306	0.275507	0.0396705	0.222502	0.205558	0.491157	0.242626	0.113872	0.620365	0.0849234	0.110755	0.169495	1.09585	0.160084	24.4199	5.61812	0.291401	0.0587013	0.0780298	2.87314	0.140883	0.225055	0.115514	0.125882	0.120047	1.74924	1.07475	0.0268615	0.042384	0.156361	0.621146
1614	S	0.0946067	0.0290878	0.0647449	4.03185	0.0460013	0.0694953	0.586897	0.31975	0.117564	0.475917	0.0631767	0.113787	0.127421	13.4695	0.0372022	0.700314	15.9631	0.300496	0.265647	0.0467269	0.265525	0.325852	0.360702	0.263328	0.276014	0.641091	0.100539	0.114394	0.122079	1.1948	0.0823483	22.4579	3.70331	0.173965	0.0535592	0.029628	3.03613	0.149194	0.143276	0.0927557	0.115969	0.0724031	2.57487	2.15182	0.0417926	0.0557943	0.105138	0.503835
1499	O	0.149315	0.0189827	0.0601889	4.43208	0.0429511	0.0753981	1.01879	0.265769	0.114899	0.427727	0.0887304	0.12336	0.0965205	10.2988	0.0203445	0.671662	18.4818	0.415828	0.195868	0.0230504	0.253534	0.390035	0.205469	0.146954	0.275796	0.406119	0.0714229	0.0902206	0.10818	0.935738	0.093884	20.7221	4.65276	0.212856	0.0236014	0.0307594	4.97236	0.184413	0.123787	0.0427747	0.173417	0.0783364	1.87142	1.47629	0.0629082	0.0701145	0.201426	0.888378
1500	O	0.0706743	0.0221712	0.0488514	3.70983	0.0666721	0.0597058	0.566467	0.257595	0.0947236	0.433771	0.0552164	0.0948328	0.0970994	11.8104	0.0155033	0.54808	15.172	0.645839	0.119373	0.0198883	0.1737	0.328125	0.223488	0.127341	0.305386	0.367392	0.0943365	0.0669591	0.118332	0.87353	0.0285232	19.647	3.78081	0.259911	0.0195074	0.0308042	6.87432	0.174489	0.0918534	0.0640354	0.1577	0.0890173	2.90162	1.86491	0.0544209	0.052836	0.0513345	0.942046
1503	O	0.0565358	0.0346684	0.0601098	4.66746	0.0406992	0.0410093	0.40191	0.292557	0.12483	0.544236	0.0447559	0.044068	0.0840944	15.2936	0.0469986	0.563174	12.4486	0.375035	0.210671	0.0315167	0.226065	0.202711	0.280557	0.286805	0.138567	0.506665	0.106015	0.0703064	0.0682092	1.33793	0.0191101	23.9371	3.66475	0.21397	0.0219237	0.0364906	5.16865	0.163887	0.104104	0.0653778	0.100012	0.0537874	2.91345	1.71331	0.0242134	0.0656984	0.0415183	0.709509
1508	O	0.0870455	0.0356229	0.0450033	4.91948	0.111793	0.0779979	0.73522	0.378235	0.165191	0.407427	0.0257632	0.0619744	0.127577	13.1965	0.0517125	0.554788	12.3487	0.313391	0.316221	0.0193888	0.249292	0.121101	0.437171	0.23134	0.0824039	0.430054	0.173343	0.0584435	0.0524207	1.11259	0.0422043	24.8493	3.65924	0.605655	0.0486904	0.0532897	4.69704	0.179711	0.0650401	0.109171	0.103141	0.0788928	2.64659	1.46266	0.044413	0.0923478	0.155998	0.779632
1509	O	0.0661063	0.0254443	0.0387895	4.41957	0.0682948	0.0542863	0.544813	0.304014	0.133583	0.411069	0.0401017	0.0503045	0.112864	13.8826	0.0463742	0.531129	11.3763	0.347435	0.258488	0.0226652	0.221432	0.113184	0.418065	0.238154	0.0822174	0.443801	0.173497	0.0471523	0.0612577	1.33541	0.0757649	22.3016	4.19663	0.625105	0.0445259	0.0522093	5.00465	0.175942	0.0899922	0.101056	0.103647	0.0891515	2.50833	1.17622	0.0467962	0.0989193	0.196062	0.829363
1522	O	0.0766789	0.0267692	0.0616356	5.14895	0.0672821	0.0826122	0.663994	0.339911	0.139686	0.495181	0.0496176	0.0781712	0.135587	13.4077	0.0289782	0.739398	14.0464	0.31112	0.304942	0.0339717	0.258108	0.16969	0.459719	0.260887	0.135701	0.579252	0.133859	0.0663432	0.0732841	1.25793	0.0831801	23.7767	4.06246	0.485659	0.0512354	0.0689489	4.0097	0.150312	0.142102	0.094502	0.111549	0.088097	2.19829	1.21008	0.0317847	0.0591981	0.227535	0.859199
1609	O	0.117999	0.019674	0.0437708	3.25001	0.0148238	0.113138	1.09881	0.224094	0.0883586	0.404223	0.0567755	0.153423	0.186961	9.09749	0.0337065	1.04924	23.3717	0.275972	0.432089	0.0449377	0.358368	0.318965	0.577507	0.204707	0.185057	0.641332	0.137237	0.0795527	0.0872443	0.986406	0.230575	18.1528	5.60233	0.289609	0.100817	0.0574651	2.34009	0.211199	0.18491	0.169911	0.123813	0.116308	1.32885	0.963682	0.0663843	0.0634992	0.224763	0.683053
1612	O	0.0812522	0.0163604	0.0437181	3.59445	0.021199	0.0931776	0.906013	0.281564	0.0986664	0.465731	0.0546101	0.106622	0.189464	11.9002	0.0335418	1.03926	21.4646	0.258674	0.453671	0.0688516	0.342272	0.182479	0.482998	0.255699	0.0989181	0.662438	0.113985	0.101851	0.0604387	1.10972	0.344267	19.2923	4.56379	0.232993	0.138293	0.0501213	2.0716	0.158614	0.125105	0.125119	0.104303	0.0748908	1.49481	1.1563	0.0342989	0.0473914	0.263971	0.484728
1498	C	0.084817	0.0162318	0.0355709	3.55671	0.0215825	0.119677	1.02885	0.208175	0.0858906	0.417846	0.0606164	0.132372	0.128173	8.71556	0.0121045	0.795365	19.4055	0.314055	0.430289	0.0162311	0.304869	0.391902	0.523782	0.128873	0.269882	0.524887	0.131368	0.0464829	0.153703	0.982736	0.195522	20.6301	5.67579	0.212406	0.0320234	0.0114881	3.7479	0.221918	0.0768884	0.102045	0.273732	0.18047	1.48246	0.905537	0.0224691	0.0471646	0.289376	1.08872
5766	B	0.0620278	0.0239479	0.0374683	5.11231	0.0457661	0.0311948	0.676846	0.354904	0.137255	0.437524	0.030648	0.0567571	0.114865	14.3035	0.024365	0.465869	12.4378	0.284946	0.304129	0.0162625	0.215043	0.0731019	0.413569	0.204681	0.070649	0.45484	0.135457	0.0714298	0.0181006	1.20648	0.0295733	21.0911	2.9287	0.406418	0.0147655	0.0252346	4.3715	0.126033	0.0992975	0.112789	0.066286	0.0478196	2.84302	2.23598	0.0144236	0.051897	0.0799832	0.607816
5738	UD	0.0489776	0.018037	0.0391329	4.55419	0.0708212	0.04306	0.598423	0.312321	0.0966706	0.403544	0.0983971	0.087541	0.0883842	12.2582	0.00238525	0.535873	11.1949	0.256232	0.29422	0.00772456	0.195742	0.177827	0.303559	0.231856	0.0956015	0.477385	0.235808	0.11385	0.0452892	1.29809	0.0560886	23.9275	3.528	0.425222	0.0154485	0.0168074	4.96269	0.136998	0.109776	0.0532441	0.0771547	0.339548	4.34488	1.80264	0.292055	0.141801	0.0704191	1.16576
5814	O	0.0571442	0.0265305	0.0541245	4.06339	0.0527269	0.0586997	0.604816	0.255291	0.0965941	0.420559	0.0510482	0.0757391	0.0947628	12.1233	0.0214057	0.531537	15.6746	0.547058	0.125764	0.0240686	0.17966	0.303801	0.157641	0.153565	0.236676	0.364021	0.091785	0.0841008	0.123292	0.916142	0.0164279	18.777	4.74207	0.258229	0.0311575	0.0228897	6.77999	0.206033	0.0999027	0.0459497	0.15695	0.0824278	2.68114	1.69311	0.0695791	0.0479534	0.0264509	0.911036
5907	O	0.0500389	0.0256136	0.0598421	4.37904	0.0500042	0.0793893	0.86481	0.304966	0.135931	0.423968	0.0419196	0.0762307	0.116665	10.7389	0.0219621	0.718166	12.8388	0.246677	0.266685	0.0185599	0.250581	0.152576	0.474232	0.230433	0.0835408	0.553228	0.139663	0.0667048	0.0597617	1.12588	0.0382678	27.336	3.3739	0.326913	0.048055	0.0382638	4.20113	0.115433	0.121841	0.117207	0.0888193	0.0693463	2.96704	1.51217	0.0272761	0.068686	0.135865	0.715638
5466	O	0.0498247	0.0189247	0.0322686	3.34123	0.0588768	0.0552713	0.644388	0.187799	0.0648727	0.331277	0.0410622	0.070768	0.0777861	12.0648	0.012966	0.459493	16.2385	0.666789	0.0923839	0.0184762	0.15467	0.247817	0.184351	0.133145	0.215362	0.305078	0.10823	0.044023	0.107249	0.765391	0.0297809	20.6998	4.7016	0.270091	0.0220717	0.0357621	7.21065	0.178212	0.0904835	0.0364501	0.139996	0.0831389	2.46296	1.47083	0.0587991	0.0573619	0.0491175	1.10943
5516	O	0.083115	0.0265274	0.0550946	4.53852	0.0434384	0.0519373	0.559624	0.245061	0.115123	0.422849	0.164246	0.116597	0.112332	12.2573	0.0684496	0.510447	17.2412	0.519786	0.184113	0.01119	0.175639	0.306031	0.177132	0.170151	0.227785	0.443168	0.167471	0.0722242	0.263315	0.851327	0.0139745	19.6134	4.22265	0.195279	0.0456598	0.0537387	5.33067	0.155407	0.156626	0.0505119	0.159713	0.101568	2.38444	1.70588	0.104455	0.0741527	0.116295	0.826997
5720	S	0.0480134	0.0233177	0.0485321	4.13816	0.0516354	0.0431424	0.462196	0.343757	0.133436	0.437635	0.0374942	0.0514234	0.125302	13.4356	0.0260575	0.545763	10.9224	0.269778	0.252905	0.0192157	0.219936	0.126	0.380332	0.247416	0.0833883	0.510485	0.13621	0.105632	0.0513874	1.47711	0.0379917	24.7402	2.84697	0.257048	0.0525349	0.0402137	3.73394	0.120878	0.108363	0.10691	0.0801951	0.0618939	2.88601	2.30826	0.0250206	0.0736079	0.10469	0.570263
5811	O	0.0690901	0.0345362	0.0485366	4.2871	0.0656797	0.051837	0.5315	0.280156	0.117638	0.464224	0.068839	0.072186	0.106696	14.3568	0.0225476	0.520624	14.5673	0.692915	0.158492	0.0302248	0.188376	0.248509	0.188586	0.166373	0.269839	0.359369	0.112968	0.0662225	0.164555	1.03527	0.0204857	17.0258	4.09964	0.280096	0.0264513	0.044102	6.60843	0.233	0.126754	0.0542187	0.155481	0.055201	2.93446	2.22151	0.0825204	0.0527221	0.0420126	0.726432
5085	O	0.109892	0.0134989	0.0284872	2.91511	0.0114375	0.0523245	0.498604	0.150499	0.0550994	0.340045	0.0325751	0.0743486	0.0824017	11.2348	0.0227216	0.601688	18.0103	0.415703	0.189966	0.0243773	0.255026	0.286809	0.205459	0.152332	0.254194	0.397364	0.0815776	0.0429417	0.109962	1.36983	0.158267	19.5556	5.27385	0.256343	0.0225634	0.031317	3.39244	0.202608	0.131618	0.0515514	0.169597	0.0724178	1.48428	0.918726	0.0794755	0.0394293	0.193563	0.696493
INNER BLUBBER
Individual		FA
ADULT FEMALES	Group	12:0	13:0	14:0 iso	14:0	14:1n-9	14:1n-7	14:1n-5	15:0 iso	15:0 anteiso	15:0	15:1n-8	15:1n-6	16:0 iso	16:0	16:1n-11	16:1n-9	16:1n-7	16:1n-5	17:0 iso	16:2n-6	17:0 anteiso	16:2n-4	17:1-branch	17:0	16:3n-4	17:1n-8	18:0 iso	16:4n-3	16:4n-1	18:0	18:1n-13	18:1n-9+11	18:1n-7	18:1n-5	18:2n-9	18:2n-7	18:2n-6	18:2n-4	18:3n-6	19:0	18:3n-4	19:1n-10	18:3n-3	18:4n-3	18:4n-1	20:0	20:1n-11	20:1n-9
1601	S	0.094813	0.0372019	0.0730713	4.68581	0.0561223	0.0454287	0.233969	0.290651	0.127803	0.4468	0.0492376	0.0377747	0.085653	14.2343	0.0104508	0.587687	8.03624	0.359318	0.212706	0.0388175	0.230525	0.218361	0.383385	0.303345	0.170834	0.375247	0.122319	0.0315524	0.0763397	1.96026	0.0201729	21.556	4.27359	0.326002	0.0103524	0.0235627	6.41937	0.180453	0.0694515	0.0801988	0.111893	0.0985756	2.99811	1.24325	0.0214178	0.0777865	0.11728	1.08598
1614	S	0.0878444	0.0295489	0.065237	4.23861	0.0327698	0.0511238	0.310438	0.343005	0.136153	0.491363	0.0559398	0.0461492	0.142779	16.6888	0.0537674	0.791083	10.6108	0.214647	0.355578	0.0285004	0.290154	0.167091	0.496934	0.329539	0.116095	0.538215	0.111636	0.123629	0.0595189	1.81586	0.0816682	23.9179	3.45384	0.166327	0.0678251	0.0337817	2.75901	0.152158	0.1346	0.124286	0.0758643	0.0751626	2.67489	2.06467	0.0334656	0.0827211	0.134643	0.494424
1499	O	0.165683	0.0169484	0.0394271	4.62087	0.0213219	0.0865076	0.729941	0.223084	0.117646	0.402902	0.0293425	0.0570098	0.107548	12.047	0.0256086	0.836295	14.7616	0.291544	0.278018	0.0295592	0.323754	0.385229	0.226325	0.19375	0.246468	0.423493	0.0646562	0.0561791	0.116808	1.42744	0.0890579	23.5969	5.35629	0.221484	0.0240817	0.0382895	4.5157	0.173442	0.179653	0.0440246	0.178044	0.104496	1.44625	0.972395	0.0321882	0.0829592	0.417527	1.01518
1500	O	0.0688903	0.0403832	0.0613678	3.96616	0.0443473	0.0575412	0.466553	0.24801	0.110328	0.430438	0.0656087	0.0794192	0.0977916	11.5107	0.013217	0.577681	12.3377	0.585864	0.127553	0.024046	0.199908	0.316331	0.249134	0.148437	0.308567	0.349661	0.0915967	0.0677013	0.110756	0.987101	0.0043902	20.6313	4.03669	0.246881	0.0317416	0.00993441	7.62408	0.157739	0.100096	0.0849554	0.178652	0.118111	2.93351	1.65336	0.0457928	0.0827164	0.0514478	1.19027
1503	O	0.0599556	0.0237692	0.0819555	4.97167	0.0471414	0.038025	0.179881	0.334328	0.159301	0.515399	0.0444272	0.0274909	0.104374	16.345	0.0204193	0.580355	6.686	0.235375	0.287007	0.0175265	0.226475	0.14497	0.395558	0.350124	0.107473	0.472748	0.130415	0.0568994	0.0509067	2.09497	0.0113977	28.1595	3.31669	0.248776	0.0335039	0.0359208	4.85578	0.128997	0.113565	0.0846739	0.0699219	0.0648379	3.2581	1.41184	0.0129593	0.100341	0.075057	0.851065
1508	O	0.101105	0.0273621	0.0357296	5.42534	0.0963727	0.0538379	0.429068	0.315229	0.151305	0.422427	0.0238401	0.0352848	0.0967236	15.6951	0.0622666	0.46739	10.7007	0.331786	0.256265	0.0272693	0.203408	0.106482	0.347184	0.232004	0.0875645	0.407861	0.171309	0.0650399	0.0900169	1.2636	0.0457878	22.8121	3.86557	0.708313	0.0319243	0.0617738	5.37885	0.172605	0.0719303	0.101885	0.0927783	0.0845386	2.8263	1.43414	0.0317393	0.0679884	0.130585	0.7425
1509	O	0.0648208	0.0262609	0.0313489	4.75332	0.0776925	0.0519806	0.395315	0.293023	0.120737	0.417051	0.0274356	0.0394106	0.0927301	15.3756	0.0534555	0.463661	11.1433	0.368214	0.259224	0.0287241	0.218491	0.126184	0.337396	0.251786	0.105273	0.425748	0.142196	0.0385712	0.0554374	1.43645	0.0678463	21.4217	4.21266	0.678368	0.0347625	0.0540201	5.07033	0.180679	0.0865105	0.105375	0.109563	0.10163	2.54538	1.24015	0.0442767	0.0917335	0.191213	0.827036
1522	O	0.0740961	0.0357313	0.0647331	5.7533	0.0508168	0.0727556	0.389367	0.378911	0.141201	0.525455	0.0520056	0.0427609	0.146219	15.3085	0.0283431	0.717407	11.4019	0.335529	0.331376	0.0211865	0.250588	0.19049	0.454421	0.276505	0.138203	0.478693	0.125891	0.0667212	0.0790211	1.60664	0.0586263	23.0308	4.21007	0.545697	0.0592305	0.0667072	3.9715	0.178192	0.0750089	0.110129	0.117518	0.106788	2.10275	1.15466	0.0325118	0.0930858	0.293262	0.982007
1609	O	0.130183	0.0418532	0.046726	3.63735	0.0178505	0.110584	0.848646	0.231632	0.0839971	0.44727	0.0476631	0.0925778	0.178494	11.8899	0.019179	0.969894	21.4793	0.245737	0.452214	0.0682951	0.331689	0.313488	0.543763	0.27572	0.190276	0.600475	0.136353	0.100617	0.168928	1.27692	0.238481	16.5854	5.38061	0.235058	0.0944733	0.0396259	2.03331	0.211483	0.184075	0.12066	0.0972059	0.0991085	1.28625	1.07818	0.052358	0.0586627	0.238188	0.648664
1612	O	0.0964889	0.0268003	0.0530906	3.90149	0.0215308	0.0714352	0.481848	0.287518	0.109304	0.518849	0.0660589	0.0706403	0.170562	15.4487	0.044438	1.00751	15.149	0.232062	0.460907	0.0671816	0.341734	0.144496	0.484812	0.339088	0.104851	0.652345	0.118646	0.111771	0.0453346	1.64343	0.320767	21.1683	4.35583	0.216762	0.0996184	0.0333876	2.27185	0.158636	0.123806	0.113721	0.0902055	0.0677835	1.97166	1.4557	0.0398989	0.0619036	0.274613	0.488346
1498	C	0.161732	0.0308959	0.062835	3.85764	0.0702628	0.15993	0.667782	0.282496	0.123815	0.545698	0.0433911	0.131579	0.204885	12.4667	0.0559366	0.84292	14.8183	0.451115	0.407662	0.0777713	0.321418	0.303731	0.569844	0.308621	0.226683	0.581511	0.182005	0.0812782	0.135144	1.54881	0.198819	19.0552	5.89817	0.300411	0.111712	0.0847261	3.77714	0.274064	0.156549	0.168725	0.246952	0.220008	1.56646	0.845829	0.0569271	0.0712188	0.357522	1.1812
5766	B	0.0518762	0.0222634	0.0476381	5.16904	0.0404285	0.0247522	0.481165	0.357055	0.140497	0.472769	0.034022	0.0392955	0.116641	14.9836	0.0127645	0.45579	10.5524	0.275192	0.318623	0.00978849	0.20206	0.102043	0.466862	0.272319	0.0700541	0.438447	0.133003	0.0748127	0.0283194	1.35748	0.0327548	20.9657	2.98251	0.36728	0.0242574	0.0349788	4.28875	0.129405	0.0914886	0.0956026	0.0630591	0.0806951	3.04975	2.26322	0.0190629	0.0588145	0.0843636	0.616053
5738	UD	0.0554419	0.0329998	0.0577484	7.78505	0.0833404	0.0205325	0.319254	0.422442	0.174362	0.514557	0.0716267	0.0318293	0.0841238	1.40656	0.015827	0.595474	8.09437	0.253798	0.291547	0.00757217	0.243842	0.183149	0.354997	0.326907	0.121564	0.480979	0.293605	0.0818973	0.0278394	0.40457	0.0416623	28.949	3.59824	0.615485	0.00787706	0.0396001	6.36964	0.156646	0.0711263	0.0638978	0.0814049	0.333546	5.57242	2.5615	0.20869	0.139828	0.0843961	1.28904
5814	O	0.0629927	0.0378186	0.0675706	4.16057	0.0575536	0.0539565	0.410669	0.259273	0.144879	0.404581	0.0593651	0.0606091	0.0977935	12.277	0.0275845	0.582241	12.2269	0.429283	0.142019	0.0287176	0.184305	0.276948	0.202117	0.146909	0.224529	0.295141	0.0920475	0.0514974	0.116642	1.15143	0.0170172	19.7722	5.11401	0.237106	0.0471682	0.0252509	7.03611	0.189027	0.102732	0.0622858	0.140192	0.106722	2.75528	1.52293	0.0727117	0.0463149	0.0317094	1.03507
5907	O	0.0556967	0.0380043	0.0924982	5.29971	0.0610633	0.0740077	0.55658	0.368279	0.202964	0.421307	0.0537359	0.049389	0.101676	11.454	0.0278272	0.625217	8.11362	0.188509	0.241394	0.0113917	0.215609	0.117981	0.575601	0.24147	0.0728694	0.439642	0.11246	0.0451993	0.0373851	1.50428	0.0125511	28.4793	3.04454	0.351905	0.0448073	0.0476448	4.85839	0.0984343	0.104017	0.106934	0.0926882	0.0811108	3.32516	1.41164	0.0330049	0.105112	0.109668	0.829889
5466	O	0.0616146	0.0220905	0.0273627	3.61162	0.0446743	0.0466861	0.506506	0.193425	0.0714822	0.366641	0.0362642	0.0642098	0.0877808	14.3122	0.0132508	0.458548	15.5949	0.595352	0.0779546	0.0201591	0.151414	0.206555	0.175276	0.165221	0.142098	0.340293	0.105829	0.0350003	0.0859307	0.99478	0.0353858	21.0383	5.24519	0.263654	0.0205326	0.0598658	6.4465	0.175444	0.102924	0.0546194	0.138062	0.087235	2.07082	1.10744	0.0585394	0.0796351	0.0400145	1.09473
5516	O	0.0963568	0.0367478	0.0525794	4.78399	0.0565228	0.0365807	0.240772	0.203607	0.0839454	0.471937	0.0374382	0.0398278	0.0850616	15.4779	0.0120193	0.388871	16.8465	0.537251	0.110883	0.0400079	0.139927	0.069801	0.480992	0.166974	0.428222	0.243691	0.0850965	0.0390794	0.266741	0.955996	0.00978143	16.7871	4.5115	0.202683	0.0627547	0.0643542	5.71924	0.24782	0.0904385	0.140529	0.0598532	0.0242525	2.40824	1.96513	0.132835	0.0577268	0.0244444	0.853445
5720	S	0.04224	0.02505	0.0489597	3.62399	0.053763	0.0457305	0.207446	0.28656	0.118386	0.365372	0.0452515	0.0292338	0.111669	14.3784	0.0303674	0.532355	7.51437	0.244791	0.0961811	0.0137338	0.204177	0.107542	0.433765	0.287079	0.077642	0.387685	0.145475	0.115567	0.0387694	1.80003	0.0300097	26.046	3.00315	0.21636	0.0481306	0.0404793	3.56477	0.134377	0.154585	0.150803	0.0695576	0.0786741	2.94424	2.20309	0.032848	0.107788	0.0929485	0.627811
5811	O	0.0837296	0.0373012	0.0689364	4.43845	0.0741114	0.0501222	0.345348	0.280187	0.105573	0.499958	0.0491293	0.041325	0.0965013	15.943	0.0243268	0.500933	12.9604	0.706731	0.132948	0.0182276	0.191446	0.268946	0.191318	0.211046	0.284096	0.335764	0.0998853	0.0638927	0.138531	1.19641	0.0235282	16.6641	4.14401	0.27711	0.0422973	0.0503418	6.76911	0.237894	0.129227	0.0572008	0.163545	0.0613832	2.9712	2.25368	0.0948573	0.0544357	0.0625459	0.802579
5085	O	0.119471	0.019185	0.0363079	3.27471	0.0140459	0.0580299	0.270329	0.16699	0.0660522	0.395522	0.0331996	0.0488229	0.0890205	13.617	0.0247377	0.603366	13.659	0.338569	0.198896	0.032791	0.26611	0.310451	0.23818	0.220292	0.267118	0.383619	0.0696682	0.0458282	0.112767	2.03834	0.15014	19.2682	5.21116	0.233907	0.03498	0.0466029	3.57699	0.187971	0.142044	0.0673434	0.172869	0.0780048	1.68053	1.03198	0.0690138	0.0517668	0.276922	0.807559
ADULT MALES
MIDDLE BLUBBER
Individual		FA
ADULT MALES	Group	12:0	13:0	14:0 iso	14:0	14:1n-9	14:1n-7	14:1n-5	15:0 iso	15:0 anteiso	15:0	15:1n-8	15:1n-6	16:0 iso	16:0	16:1n-11	16:1n-9	16:1n-7	16:1n-5	17:0 iso	16:2n-6	17:0 anteiso	16:2n-4	17:1-branch	17:0	16:3n-4	17:1n-8	18:0 iso	16:4n-3	16:4n-1	18:0	18:1n-13	18:1n-9+11	18:1n-7	18:1n-5	18:2n-9	18:2n-7	18:2n-6	18:2n-4	18:3n-6	19:0	18:3n-4	19:1n-10	18:3n-3	18:4n-3	18:4n-1	20:0	20:1n-11	20:1n-9
1598B	B	0.0641681	0.0349218	0.037042	3.6948	0.0106302	0.111617	0.648872	0.160269	0.0958943	0.537703	0.0917916	0.0980714	0.209865	11.0579	0.0457097	0.723113	23.4022	0.378042	0.430077	0.0207393	0.346874	0.407165	0.238541	0.329765	0.211969	0.529245	0.154347	0.0621393	0.155661	1.30223	0.3038	16.7303	6.09201	0.233344	0.0796496	0.0868302	2.94648	0.301144	0.0455255	0.0384069	0.302104	0.108899	1.36654	1.07211	0.136294	0.0992466	0.516134	0.956655
1613T	T	0.0858255	0.0289667	0.0658813	3.92162	0.0666138	0.0482178	0.564101	0.320011	0.124144	0.527798	0.0688815	0.0902984	0.114423	14.7678	0.0270741	0.497916	15.8115	0.614112	0.137195	0.0254819	0.187963	0.320851	0.227685	0.19505	0.38224	0.440136	0.102414	0.0710212	0.153179	0.931288	0.0218732	17.167	4.26342	0.24736	0.0274324	0.0269729	5.41224	0.202307	0.106176	0.0583799	0.174133	0.0651441	2.66984	2.23943	0.066487	0.0563959	0.0384858	0.775958
1588T	T	0.0814894	0.0264371	0.054411	4.1386	0.0732281	0.0579612	0.554551	0.238001	0.108905	0.423268	0.0695692	0.0638451	0.0844439	12.5447	0.0304045	0.592425	14.1045	0.617119	0.114383	0.0339152	0.187613	0.261569	0.23426	0.148149	0.241845	0.264439	0.130753	0.0510911	0.110011	0.953703	0.0189468	17.637	4.92114	0.271032	0.0241411	0.0310808	7.52229	0.226212	0.119484	0.0427337	0.154032	0.0835513	2.64829	1.74883	0.0717845	0.0682329	0.03604	1.13265
1594B	B	0.10097	0.0207216	0.0606487	4.14317	0.0297068	0.110016	0.827922	0.298353	0.10248	0.445641	0.0362141	0.0952671	0.14856	10.9654	0.0442031	0.555106	21.4596	0.345044	0.369049	0.0518543	0.29365	0.427927	0.150827	0.202173	0.208011	0.558741	0.0982218	0.0726083	0.115953	1.28435	0.246768	20.8495	5.27244	0.28863	0.0377174	0.0539596	2.74582	0.250742	0.103008	0.0402505	0.196276	0.0798507	2.09426	1.00764	0.0821743	0.0599839	0.350715	0.772296
1610T	T	0.0934763	0.03182	0.0745038	3.54892	0.0552938	0.0515308	0.575018	0.271615	0.102788	0.484276	0.0910288	0.166264	0.0954343	12.2808	0.0399611	0.548343	18.5361	0.595901	0.0999312	0.0347826	0.188218	0.525201	0.162741	0.148032	0.579023	0.455105	0.0839184	0.0640413	0.244499	0.867555	0.023501	18.1796	4.7396	0.230587	0.0425222	0.0469227	5.2523	0.215242	0.104108	0.0500461	0.240581	0.102205	2.40789	2.23701	0.0867714	0.0385159	0.040474	0.847168
1524S	S	0.0942914	0.0267968	0.0873132	3.96547	0.0396937	0.141832	0.658705	0.371058	0.16247	0.459825	0.0498973	0.0988941	0.150882	11.7088	0.0353265	0.795379	13.0191	0.231615	0.333568	0.0305103	0.308248	0.258966	0.350876	0.261744	0.140692	0.584484	0.0792883	0.0652545	0.0793562	1.67295	0.198302	24.9648	5.05566	0.246241	0.0476493	0.0688244	3.30031	0.19813	0.111553	0.0819644	0.166158	0.109543	2.11414	0.928304	0.0437125	0.0712181	0.511465	0.993189
1526S	S	0.047878	0.00738573	0.0405426	1.63188	0.030307	0.105523	1.58957	0.188027	0.109382	0.162124	0.0206027	0.133136	0.070671	3.02186	0.0675259	0.895587	13.9624	0.199198	0.206953	0.0116163	0.171609	0.252471	0.260984	0.0768401	0.136542	0.518784	0.0944926	0.0540886	0.077763	0.407901	0.0323666	34.2243	3.90447	0.195267	0.0630247	0.0701455	8.07873	0.127088	0.0900935	0.0448555	0.1792	0.11066	3.2617	0.720665	0.0668336	0.0196459	0.206588	1.12582
1553S	S	0.106419	0.0186235	0.0715063	4.00416	0.0238816	0.203693	0.912847	0.248373	0.133314	0.419778	0.0615263	0.0907095	0.131348	10.5967	0.0426111	0.694809	16.8983	0.226043	0.469566	0.0348487	0.366246	0.382858	0.260307	0.217563	0.190826	0.467819	0.0674667	0.0465721	0.0609656	1.39964	0.262174	23.2356	6.35885	0.191926	0.0557881	0.145695	2.38778	0.178314	0.132857	0.0818166	0.192425	0.128498	1.47837	0.520237	0.0701236	0.0662823	0.995172	1.05393
1593S	S	0.093079	0.0210401	0.0576706	3.0571	0.0576273	0.139733	1.07614	0.340956	0.147605	0.37044	0.0255326	0.113745	0.125811	9.98935	0.0435746	0.865202	15.7811	0.267349	0.259632	0.0156865	0.205607	0.253915	0.384743	0.201424	0.127155	0.601465	0.0861246	0.0592997	0.0583293	1.08786	0.156445	26.0157	4.42468	0.317499	0.0428306	0.0820603	3.5043	0.177819	0.0490351	0.0935456	0.158273	0.145575	2.22486	0.801638	0.0928054	0.11318	0.248855	1.07776
1595B	B	0.0884353	0.031754	0.06291	3.81337	0.0349131	0.079219	0.613755	0.306035	0.118498	0.466357	0.0728587	0.0874744	0.164214	14.2964	0.0357974	0.726759	15.8734	0.220896	0.339751	0.032548	0.294932	0.157268	0.321671	0.229826	0.0734721	0.534736	0.133734	0.0851455	0.0515449	1.44038	0.0967542	23.4264	4.54997	0.276797	0.0478829	0.0465881	3.0546	0.160708	0.0724331	0.0716323	0.100629	0.0916465	1.97935	0.8671	0.0386615	0.0605696	0.253116	0.905546
1574B	B	0.136168	0.0285016	0.0425932	3.60317	0.517222	0.168152	0.552943	0.20758	0.104927	0.60781	0.0278873	0.105757	0.269775	12.4584	0.0428903	0.474268	26.331	0.309514	0.526995	0.0740891	0.429158	0.837459	0.122547	0.274965	0.389431	0.491602	0.144484	0.0493264	0.249149	1.56143	0.64449	13.8347	5.97677	0.23463	0.0547354	0.088945	1.99942	0.340899	0.116171	0.0354542	0.383005	0.124167	0.990173	0.943872	0.170639	0.103416	1.41731	0.648429
1596B	B	0.129183	0.0281554	0.061923	4.25947	0.0222982	0.261805	0.640608	0.23126	0.140423	0.479083	0.111614	0.132849	0.161668	11.2125	0.0535675	0.503045	22.0522	0.361003	0.433004	0.0628045	0.370562	0.646513	0.176529	0.201147	0.28803	0.45944	0.0778057	0.0504861	0.151359	1.57024	0.540217	18.0754	6.1513	0.242381	0.0316958	0.061405	3.54747	0.264813	0.131928	0.0420048	0.256581	0.0855631	1.37737	0.794982	0.0994713	0.0681101	1.01742	0.812866
1606S	S	0.11052	0.0251242	0.0631523	4.39804	0.0289507	0.130833	0.988423	0.406264	0.127752	0.479272	0.0628469	0.117493	0.152443	11.045	0.0622406	0.926885	22.1105	0.368199	0.337877	0.0475327	0.284606	0.382459	0.300756	0.186183	0.158239	0.666935	0.0769557	0.129915	0.0848823	0.976133	0.225414	19.5787	4.76392	0.2117	0.0764859	0.0633021	2.53446	0.187725	0.0930832	0.0676518	0.141509	0.0716579	2.48806	1.26293	0.0589963	0.0470932	0.283509	0.475777
1624B	B	0.106145	0.0224199	0.0633244	4.18631	0.0296922	0.166203	0.796666	0.303005	0.129822	0.47735	0.0510364	0.106878	0.119305	12.1132	0.0522457	0.687288	20.4018	0.323592	0.348397	0.0386863	0.32788	0.403404	0.206594	0.204685	0.199653	0.543435	0.0447028	0.0744161	0.0875353	1.27697	0.435659	19.8532	5.34073	0.264354	0.0407563	0.0882362	2.0488	0.192801	0.0954422	0.0537243	0.221541	0.0977017	1.78117	1.09821	0.080077	0.0482963	0.628242	0.646332
1629T	T	0.088111	0.0383471	0.0586309	3.73986	0.0588464	0.0566396	0.425165	0.242646	0.103815	0.481735	0.0944503	0.115283	0.0923442	13.8537	0.022287	0.54627	15.6728	0.615753	0.116473	0.0277969	0.164479	0.385158	0.165064	0.155418	0.515345	0.362781	0.0979456	0.0561155	0.171067	0.990113	0.0328827	17.1604	4.67582	0.257576	0.0227685	0.0371933	5.59741	0.249266	0.0952558	0.0532014	0.193991	0.087089	2.38176	2.0061	0.0636492	0.057407	0.0524276	0.968301
1561O	O	0.0555282	0.0429451	0.055687	3.78661	0.0529965	0.081014	0.628963	0.224322	0.119174	0.399799	0.0905675	0.0892202	0.0916564	10.4916	0.0339726	0.700187	12.1709	0.517945	0.138404	0.0213866	0.175325	0.265059	0.311509	0.145811	0.246683	0.327308	0.109513	0.0468028	0.106429	0.988877	0.0505464	22.3017	4.41429	0.272478	0.0324414	0.0668934	8.24745	0.193806	0.0798194	0.0559583	0.146105	0.0887399	2.95875	1.53775	0.0679401	0.0706981	0.0470043	1.19356
1605O	O	0.096112	0.0144162	0.0840575	3.77122	0.0302636	0.117577	0.940246	0.191364	0.0744314	0.473295	0.0523473	0.146249	0.216023	9.2584	0.0365739	0.658883	25.0362	0.273287	0.649563	0.0520598	0.470552	0.604155	0.152537	0.210328	0.326876	0.578384	0.114345	0.0548346	0.116887	1.16067	0.348748	18.2004	5.8053	0.233887	0.0159185	0.0308341	2.03155	0.317367	0.133271	0.0383868	0.278837	0.0881924	1.23692	0.883489	0.0842729	0.0527489	0.771752	0.864164
1519O	O	0.0793888	0.0172762	0.0601691	3.23662	0.0172079	0.120377	0.708347	0.223838	0.10086	0.411871	0.0467384	0.122402	0.174506	10.4098	0.0196243	1.10349	16.9183	0.228958	0.474408	0.038091	0.380795	0.279957	0.527511	0.224752	0.162589	0.513406	0.100525	0.0523071	0.0755396	1.29818	0.112005	20.9705	4.70746	0.179383	0.0787019	0.0635554	3.15828	0.156886	0.158779	0.113158	0.135316	0.0942024	1.36458	0.707393	0.031488	0.0537495	0.477673	0.897156
1615C	C	0.0840044	0.0287685	0.0619637	4.06401	0.0220412	0.0681215	0.601893	0.320207	0.131176	0.526776	0.0611067	0.114111	0.149944	11.7928	0.0699876	0.647371	16.0519	0.243875	0.371824	0.0304207	0.2995	0.288484	0.319359	0.259398	0.146233	0.643768	0.0893827	0.0959765	0.0919858	1.34633	0.410717	24.7448	4.01731	0.235131	0.0482565	0.0300973	2.26652	0.201085	0.11848	0.112785	0.16821	0.10069	2.25605	1.5113	0.0656497	0.0686255	0.522948	0.64123
1616C	C	0.0359923	0.008182	0.0205663	1.43227	0.00942816	0.0426072	0.321892	0.132305	0.0416039	0.156081	0.0204669	0.0382631	0.0496448	3.59693	0.0202694	0.301852	7.20054	0.119909	0.110034	0.0154796	0.0926855	0.124552	0.0979449	0.0606329	0.0515326	0.217196	0.0250616	0.0423084	0.027643	0.31789	0.0734088	6.37606	1.55143	0.0689426	0.0249086	0.0206151	0.825379	0.0611351	0.0303137	0.0220316	0.0460841	0.0233363	0.810268	0.411287	0.0192129	0.0153365	0.0923281	0.154943
1617C	C	0.0211443	0.00446608	0.0126143	0.833918	0.00591473	0.0331078	0.158697	0.0603591	0.0258607	0.0950888	0.0101665	0.0212903	0.0237658	2.41297	0.0104074	0.136909	4.06407	0.0644601	0.0694011	0.00770636	0.0653141	0.0803586	0.0411538	0.0407734	0.0397711	0.108253	0.00890487	0.0148238	0.0174372	0.254373	0.0867839	3.95478	1.06388	0.0526598	0.00811871	0.0175768	0.408123	0.0384062	0.0190122	0.010702	0.0441313	0.0194623	0.354812	0.218765	0.0159514	0.00962068	0.125147	0.12875
1618C	C	0.09996	0.0451865	0.0605948	3.72978	0.0438559	0.096383	0.700552	0.224508	0.116484	0.577144	0.0970157	0.161837	0.13416	10.8038	0.0900929	0.571271	18.7111	0.404239	0.289327	0.0284281	0.253783	0.492402	0.237052	0.229418	0.38802	0.553189	0.108962	0.0573024	0.175883	1.15284	0.612647	19.5829	4.97719	0.329408	0.0361411	0.0419587	3.15986	0.256692	0.098212	0.0544177	0.252859	0.122249	1.48509	1.16095	0.123866	0.0539776	0.769396	0.853011
1619C	C	0.0258539	0.00562622	0.0195948	1.05405	0.00560395	0.0392023	0.230682	0.0728956	0.0328462	0.134131	0.0152209	0.0398617	0.0568301	3.39007	0.00639091	0.359366	5.50967	0.0745631	0.154497	0.0124048	0.124011	0.0911716	0.171791	0.0731932	0.0529492	0.167197	0.0327372	0.0170344	0.0246004	0.422768	0.0364758	6.82931	1.53304	0.0584184	0.0256302	0.0206976	1.02853	0.0510917	0.0517083	0.0368513	0.0440673	0.0306782	0.444393	0.230371	0.0102544	0.0175042	0.15556	0.29217
1620C	C	0.0757765	0.0215668	0.0445598	3.72462	0.0443241	0.0887575	0.566451	0.206671	0.0888766	0.450471	0.0530782	0.106983	0.10973	10.369	0.0480323	0.577077	17.464	0.39057	0.294454	0.0257788	0.254336	0.394874	0.246831	0.233067	0.240219	0.579152	0.0921422	0.0378998	0.124421	1.17455	0.441894	20.6261	5.37837	0.287751	0.0361049	0.034307	3.88487	0.236785	0.0977623	0.0672064	0.236991	0.0997712	1.59549	1.16084	0.0819641	0.051033	0.637057	0.998359
1611F	F	0.0313001	0.00469482	0.0273744	1.22815	0.00985573	0.0382903	0.306203	0.06232	0.0242395	0.154134	0.0170475	0.0476278	0.0703504	3.01511	0.0119108	0.214573	8.15336	0.0889993	0.211538	0.0169539	0.153241	0.196751	0.0496755	0.068496	0.106451	0.188358	0.0372378	0.0178576	0.0380658	0.377986	0.113574	5.92718	1.89057	0.0761683	0.00518406	0.0100415	0.6616	0.103355	0.0434013	0.0125011	0.0908067	0.0287209	0.402817	0.287719	0.0274445	0.0171783	0.251331	0.281426
1497C	C	0.0584416	0.0249405	0.0551376	4.48768	0.0664961	0.0476433	0.856642	0.339635	0.145716	0.452829	0.0357045	0.058284	0.096137	13.0038	0.0174027	0.552147	13.103	0.33001	0.312852	0.0183721	0.218721	0.157101	0.393217	0.205403	0.0881398	0.428317	0.147254	0.0716158	0.0477686	1.08167	0.0475396	21.3586	3.55287	0.541859	0.014935	0.0354815	5.05525	0.125244	0.097626	0.0965194	0.0837574	0.0593352	2.92223	1.81927	0.0136551	0.0639142	0.122574	0.694913
1586C	C	0.120119	0.0286001	0.0766117	4.45107	0.0372407	0.127481	0.936152	0.345503	0.154757	0.489183	0.0385414	0.0934875	0.12028	10.7349	0.0582223	0.5848	15.9614	0.427865	0.310192	0.0469879	0.264634	0.344331	0.301824	0.231142	0.192541	0.486142	0.114961	0.0848764	0.0781844	1.17578	0.456416	19.7874	4.63491	0.298337	0.0259759	0.0530802	3.49873	0.244683	0.110634	0.0763505	0.183502	0.0789082	2.57761	1.40769	0.0623711	0.0799278	0.557311	0.833722
1625F	F	0.0874927	0.0318565	0.0685302	4.2622	0.06782	0.05644	0.826427	0.254837	0.108582	0.468795	0.0934981	0.120067	0.105595	11.4566	0.0494186	0.531562	18.0672	0.616908	0.104791	0.0283923	0.175589	0.354404	0.193647	0.121623	0.435343	0.334204	0.0978875	0.0659814	0.182787	0.729518	0.0325193	17.4798	4.33492	0.260552	0.0328401	0.0400887	5.87837	0.220422	0.117246	0.0346999	0.179627	0.0760808	2.56995	2.07067	0.0951306	0.0505559	0.0443895	0.835284
5640B	B	0.025888	0.00572767	0.0358128	3.57635	0.035243	0.0922471	0.379613	0.215524	0.0920632	0.303236	0.0588947	0.192815	0.1199	13.0667	0.0410812	0.795308	12.1426	0.314681	0.280884	0.0237356	0.228055	0.119105	0.330333	0.136518	0.0781515	0.781841	0.132642	0.106463	0.0800038	1.52844	0.0742109	26.7559	4.12655	0.391682	0.0621324	0.071066	4.55761	0.133702	0.11974	0.11067	0.122912	0.112201	2.86072	1.27005	0.0651416	0.0545705	0.064863	0.388434
5643O	O	0.0993464	0.0208477	0.0385195	3.18831	0.0300839	0.0587752	0.561645	0.243229	0.0893233	0.405683	0.0384844	0.0582103	0.110415	12.5427	0.0287806	0.673346	16.2692	0.421746	0.182222	0.0431647	0.280389	0.23672	0.273661	0.21306	0.209948	0.413285	0.0752191	0.0606627	0.102589	1.2817	0.044771	18.1754	4.91097	0.208531	0.0473801	0.0293029	4.98455	0.173766	0.187529	0.0737133	0.126972	0.0753418	2.18913	1.48145	0.0535804	0.046322	0.069209	0.670277
5760B	B	0.0329094	0.016578	0.0332784	4.92373	0.0596841	0.025239	0.472123	0.283585	0.107563	0.40163	0.0309848	0.036968	0.0855001	15.0583	0.0201308	0.489173	10.5099	0.33382	0.178637	0.00645105	0.175719	0.106457	0.290003	0.194889	0.115162	0.419104	0.115782	0.0488332	0.0516612	1.29486	0.0253823	24.2466	3.15154	0.394246	0.0274987	0.0254921	5.75563	0.129038	0.0840568	0.0787957	0.0932463	0.0639885	3.09707	2.06911	0.0186509	0.0650189	0.0751745	0.745957
5765B	B	0.0434108	0.0177363	0.0417074	4.90225	0.0570918	0.0287567	0.498886	0.311863	0.125559	0.448178	0.0247432	0.0388355	0.0990928	15.9515	0.0140274	0.421861	10.2693	0.301477	0.198064	0.0137067	0.192639	0.101079	0.433556	0.224847	0.085897	0.38995	0.117058	0.0535632	0.0212785	1.27171	0.0250772	21.7055	2.94413	0.423684	0.00464621	0.0121558	4.74659	0.112301	0.0902457	0.125542	0.0710617	0.0552632	3.04915	2.20752	0.0121091	0.0577469	0.0871876	0.624592
5787B	B	0.0514055	0.0258475	0.0439328	3.44068	0.0108082	0.0871443	0.570395	0.236294	0.0935926	0.408301	0.0543867	0.0620842	0.13013	12.0702	0.0219386	1.06536	12.9891	0.175352	0.342022	0.0294195	0.27761	0.150755	0.270601	0.200875	0.0913208	0.53371	0.110075	0.0377071	0.022947	1.6368	0.0708168	33.0091	4.65621	0.179076	0.0566871	0.0358902	2.29725	0.10468	0.106967	0.0849645	0.126795	0.122057	1.41075	0.401158	0.0212619	0.041866	0.153449	0.791888
5902O	O	0.075288	0.0158948	0.0377553	3.58655	0.0257307	0.0522259	0.579482	0.270241	0.0945816	0.352445	0.0246436	0.053935	0.115943	11.9291	0.0250287	0.710854	14.1734	0.245505	0.240356	0.0173189	0.232979	0.153065	0.290281	0.223686	0.102784	0.505827	0.023688	0.103634	0.0581137	1.50104	0.0679851	23.8496	4.42505	0.26152	0.0505729	0.0360764	3.79222	0.149625	0.147339	0.0842182	0.122871	0.0990646	1.92776	0.914899	0.0298716	0.0581804	0.159562	1.04584
5332O	O	0.0839113	0.024404	0.0377664	3.81689	0.0265644	0.0680446	1.13932	0.260351	0.0779897	0.313114	0.0404973	0.0702591	0.10994	8.80924	0.019359	0.86316	11.9722	0.155891	0.321698	0.00904987	0.234523	0.125216	0.562575	0.145958	0.0950743	0.470942	0.137429	0.0329501	0.041883	1.06521	0.0313694	27.5848	4.84568	0.278366	0.0406114	0.0740674	3.75458	0.137402	0.0963227	0.126248	0.101431	0.134173	1.6397	0.744869	0.0206597	0.046528	0.253781	1.05743
5459O	O	0.0712371	0.0179723	0.0371281	3.04245	0.0137913	0.0610812	0.472111	0.218889	0.095774	0.51714	0.0214209	0.0715517	0.137035	13.9505	0.0218093	0.723214	13.5631	0.271982	0.413342	0.015369	0.306602	0.169159	0.271107	0.253091	0.0845774	0.621821	0.0999279	0.0429482	0.0493178	1.76035	0.114999	26.4816	4.54756	0.263945	0.0473569	0.0439595	3.02473	0.168881	0.132931	0.093513	0.131631	0.124927	1.81738	0.838725	0.0392122	0.0495758	0.266605	0.894674
5467O	O	0.112952	0.0334363	0.0671683	3.48744	0.0335364	0.0712869	0.869006	0.212302	0.118721	0.332002	0.0203325	0.0611199	0.0809908	9.01875	0.0270575	0.680445	13.5315	0.390407	0.155233	0.0145072	0.199887	0.254487	0.263699	0.112978	0.250762	0.351134	0.0890992	0.0265145	0.0983406	1.03087	0.038537	24.2512	4.81982	0.280051	0.0319003	0.0451668	6.81454	0.19444	0.147454	0.0583615	0.17845	0.112611	2.25749	1.17434	0.0768776	0.0850548	0.0480862	1.28871
5514O	O	0.0723523	0.0188207	0.0316993	3.84619	0.0201201	0.0595055	0.877046	0.166618	0.0701259	0.374784	0.0577554	0.12458	0.0648407	9.51606	0.00970482	0.553207	20.4663	0.506557	0.103191	0.0263774	0.159769	0.495482	0.164787	0.103797	0.393846	0.418891	0.066568	0.047985	0.171042	0.751016	0.024925	21.3811	4.79888	0.195857	0.0330417	0.0237523	5.46792	0.163246	0.131848	0.0355814	0.173846	0.081955	2.25872	1.55759	0.0581538	0.0384966	0.0485174	0.963076
5644O	O	0.129649	0.0367677	0.0833721	4.17436	0.054797	0.112386	1.0373	0.268362	0.116334	0.362143	0.0662253	0.144138	0.151666	10.4315	0.0719157	0.764673	15.4655	0.306779	0.258389	0.0385511	0.291987	0.206416	0.342335	0.136384	0.140749	0.442159	0.151427	0.0596926	0.0716918	1.09204	0.162867	20.7894	5.5297	0.314197	0.0426769	0.0373088	4.90919	0.255793	0.120948	0.0654227	0.136252	0.0992204	1.70482	0.869771	0.102326	0.0765723	0.340382	0.986758
5908O	O	0.0450429	0.0120061	0.0279569	3.76438	0.0296196	0.0486636	0.445252	0.30506	0.0765946	0.414857	0.0397742	0.063261	0.110161	11.6128	0.0587648	0.569525	13.0259	0.220934	0.282672	0.012697	0.226907	0.187889	0.341439	0.234972	0.127051	0.617278	0.104193	0.0457568	0.0504258	1.48833	0.0656596	23.1445	5.21244	0.366238	0.0282885	0.036392	3.32502	0.168612	0.123204	0.0989673	0.106698	0.0903431	2.41509	1.45978	0.0357066	0.0489873	0.470496	1.12014
5953O	O	0.0936867	0.0277974	0.0337296	3.95261	0.0404784	0.0442841	0.574404	0.319993	0.0768182	0.413918	0.0403995	0.0654408	0.118412	14.1305	0.033059	0.566405	13.367	0.240054	0.234946	0.0303356	0.243106	0.13677	0.350912	0.220091	0.0840902	0.565751	0.0911315	0.0484255	0.0405142	1.27584	0.0335842	23.6376	4.79101	0.329967	0.0419405	0.0333782	3.53763	0.152064	0.0924665	0.0990572	0.0817005	0.0905069	2.02754	1.05506	0.025412	0.0536632	0.156084	0.732313
5955O	O	0.0773882	0.0502659	0.0421448	3.91675	0.0537694	0.0475252	0.332329	0.220571	0.109909	0.434835	0.0608745	0.0553894	0.0832433	15.2268	0.0146105	0.499807	14.0803	0.699495	0.0757161	0.022259	0.147344	0.301804	0.190286	0.139295	0.279816	0.279453	0.105906	0.048946	0.127313	1.01385	0.030283	17.5206	4.93128	0.270473	0.0364294	0.0599944	6.46718	0.225927	0.101103	0.0450577	0.155183	0.0688227	2.44814	1.66556	0.0787462	0.0431174	0.0754452	0.96504
5083T	T	0.0625922	0.0228644	0.0287348	4.02712	0.0420673	0.0183617	0.334252	0.141143	0.0588262	0.418342	0.0379943	0.0493269	0.0696277	14.7151	0.00574244	0.415445	17.7045	0.630572	0.0765867	0.0316043	0.109091	0.507286	0.136087	0.100843	0.596779	0.227939	0.0424681	0.0797022	0.273116	0.730566	0.00935018	16.3881	4.90783	0.218784	0.00840002	0.0188877	6.35387	0.238981	0.0940019	0.0250189	0.201224	0.0447018	2.5605	2.20128	0.102128	0.0365008	0.0441226	1.04045
INNER BLUBBER
Individual		FA
ADULT MALES	Group	12:0	13:0	14:0 iso	14:0	14:1n-9	14:1n-7	14:1n-5	15:0 iso	15:0 anteiso	15:0	15:1n-8	15:1n-6	16:0 iso	16:0	16:1n-11	16:1n-9	16:1n-7	16:1n-5	17:0 iso	16:2n-6	17:0 anteiso	16:2n-4	17:1-branch	17:0	16:3n-4	17:1n-8	18:0 iso	16:4n-3	16:4n-1	18:0	18:1n-13	18:1n-9+11	18:1n-7	18:1n-5	18:2n-9	18:2n-7	18:2n-6	18:2n-4	18:3n-6	19:0	18:3n-4	19:1n-10	18:3n-3	18:4n-3	18:4n-1	20:0	20:1n-11	20:1n-9
1598B	B	0.0664268	0.0729322	0.0837735	3.45905	0.0379589	0.0954983	0.559249	0.167356	0.0566903	0.577123	0.0562343	0.0797185	0.177486	13.5738	0.0546538	0.710499	22.5136	0.348082	0.439408	0.0100086	0.333339	0.539567	0.224389	0.282897	0.195015	0.541141	0.315501	0.0352804	0.228276	1.55071	0.378562	16.2797	6.04141	0.256556	0.0147938	0.0178318	2.4444	0.281081	0.124325	0.0828593	0.310747	0.145797	1.13544	0.962312	0.126749	0.0530035	0.64825	1.07261
1613T	T	0.0788859	0.0326937	0.0770149	3.9845	0.0643946	0.045686	0.456757	0.359916	0.124449	0.54188	0.088688	0.110079	0.116645	14.9517	0.0454481	0.495773	14.5424	0.528752	0.171592	0.0315309	0.197014	0.327512	0.236794	0.222753	0.383074	0.446156	0.0894105	0.0971822	0.158087	1.04441	0.0257848	17.8633	4.17497	0.216648	0.0232303	0.0293111	4.99502	0.203389	0.0942565	0.0575043	0.144545	0.0628202	2.74081	2.33481	0.0676058	0.0620845	0.0428704	0.732482
1588T	T	0.0947593	0.033764	0.0527603	4.33897	0.0729835	0.0678088	0.378896	0.292009	0.12159	0.397323	0.0465994	0.043849	0.0762782	11.6992	0.00335955	0.663555	10.05	0.482081	0.126532	0.0422289	0.216278	0.221198	0.252915	0.154849	0.222274	0.228018	0.139715	0.0308253	0.107274	1.19045	0.0119084	18.6935	5.01711	0.249922	0.0304404	0.0393812	8.52485	0.223987	0.117941	0.0509006	0.159219	0.0885207	2.555	1.43752	0.0463348	0.0888333	0.0700078	1.49829
1594B	B	0.107761	0.0256858	0.0559991	4.48532	0.0345906	0.13895	0.584333	0.300625	0.111409	0.465816	0.0436602	0.0716398	0.16552	12.1581	0.0403917	0.578963	19.6942	0.352137	0.3598	0.04797	0.32863	0.48807	0.192608	0.238451	0.233256	0.459511	0.0697023	0.0757546	0.137767	1.68222	0.266575	19.8429	5.63215	0.289371	0.0563814	0.0704699	2.67915	0.248289	0.115889	0.0467792	0.208077	0.0899482	2.07296	0.99246	0.0999139	0.0654037	0.528131	0.80876
1610T	T	0.110512	0.0297562	0.0530664	3.66387	0.0468001	0.0567671	0.30703	0.258318	0.104756	0.533846	0.120551	0.189662	0.0859056	12.8261	0.0353779	0.608982	18.2786	0.464962	0.113801	0.0364337	0.171573	0.656164	0.19764	0.194163	0.727672	0.580813	0.0847533	0.0716498	0.286078	1.14689	0.0247725	19.684	4.87302	0.232027	0.0495624	0.0297662	4.59446	0.197644	0.144286	0.0348455	0.208675	0.126272	2.22536	2.19744	0.0625962	0.0496586	0.0511925	0.812678
1524S	S	0.122963	0.0322761	0.063807	4.23067	0.0356119	0.13173	0.48596	0.356704	0.165001	0.455029	0.0464454	0.0577374	0.12041	13.4172	0.0287006	0.791272	11.1158	0.229093	0.342933	0.0264074	0.290813	0.278067	0.426042	0.279509	0.176235	0.478237	0.0831471	0.0522565	0.0428	1.98863	0.165882	23.8875	5.41254	0.267056	0.0356852	0.0780662	3.08996	0.195401	0.112422	0.106165	0.166133	0.123898	1.91036	0.872953	0.0368771	0.0966508	0.609686	1.02113
1526S	S	0.044708	0.00935449	0.0359369	1.96342	0.0302235	0.0891319	1.17126	0.209584	0.127504	0.179445	0.0286696	0.0853414	0.0721571	3.92671	0.0488818	0.836736	10.1148	0.162521	0.224067	0.0136979	0.178701	0.209848	0.308034	0.107115	0.119401	0.428942	0.0955343	0.0263054	0.055511	0.687685	0.0243429	35.1013	3.74935	0.224813	0.0547666	0.0561832	8.06504	0.131895	0.075938	0.0543716	0.173575	0.104786	3.12856	0.65002	0.0447775	0.0394083	0.321637	1.71694
1553S	S	0.178987	0.0187136	0.0664467	4.27839	0.0263421	0.190281	0.866782	0.265142	0.1478	0.417203	0.0540284	0.0868314	0.154469	10.8652	0.0325491	0.714779	14.8496	0.239882	0.417467	0.0276097	0.405817	0.357541	0.245383	0.198323	0.178144	0.383685	0.0934417	0.0393039	0.0693276	1.66323	0.24527	23.4727	6.24725	0.173911	0.0374359	0.123067	2.31454	0.204729	0.136421	0.0880151	0.231612	0.138799	1.44441	0.515884	0.0514176	0.0979031	1.33119	1.16828
1593S	S	0.0880042	0.0224925	0.0604674	3.31109	0.0528108	0.103075	0.848582	0.35524	0.130451	0.414661	0.0257789	0.0756809	0.106749	11.3959	0.0295987	0.793706	14.1503	0.249343	0.242657	0.0134823	0.207825	0.187269	0.348743	0.20008	0.11902	0.562112	0.096341	0.0517102	0.0466317	1.23539	0.0972388	26.3364	4.05295	0.3238	0.0581431	0.0757115	3.533	0.201694	0.0759968	0.089724	0.150814	0.134754	2.2881	0.854889	0.0506446	0.10673	0.253741	1.1811
1595B	B	0.126799	0.0211692	0.0502826	3.89782	0.0289646	0.0987611	0.637938	0.298075	0.1169	0.478534	0.0392131	0.0744999	0.165411	15.3195	0.032337	0.74689	17.7003	0.249856	0.402726	0.0283773	0.313106	0.193977	0.331541	0.276548	0.089021	0.514925	0.114959	0.0847335	0.0484785	1.53546	0.1286	21.1497	4.96259	0.286446	0.0674359	0.0367702	2.68151	0.160862	0.116444	0.0878777	0.0978199	0.0865569	1.72055	0.907313	0.0376098	0.0770442	0.292787	0.862248
1574B	B	0.135904	0.0329169	0.0478954	3.84752	0.00527828	0.12867	0.43532	0.17516	0.101161	0.646357	0.0471563	0.105165	0.260147	13.8175	0.0540205	0.453136	26.7035	0.312651	0.52192	0.044859	0.39195	0.798483	0.0825523	0.290006	0.425231	0.47835	0.144263	0.0416687	0.201694	1.79705	0.615988	13.5215	5.94038	0.193311	0.0563292	0.0476057	1.92823	0.361974	0.140289	0.0204187	0.345718	0.0920185	0.880909	0.862555	0.145006	0.0743423	1.37051	0.557767
1596B	B	0.143688	0.0313239	0.058827	4.33242	0.0330014	0.227461	0.484374	0.260588	0.117288	0.512048	0.0454426	0.0802962	0.177254	12.9479	0.0776189	0.523337	21.3143	0.355877	0.433643	0.0619334	0.364534	0.634968	0.165524	0.268052	0.325301	0.41161	0.0860811	0.0659512	0.136957	1.87349	0.379912	17.1006	6.06389	0.25168	0.0200266	0.0449447	2.61735	0.292601	0.0765103	0.0371367	0.249527	0.0724252	1.41395	1.03393	0.110373	0.0913409	1.06724	0.775819
1606S	S	0.111802	0.0209187	0.0722912	4.53437	0.0324338	0.133023	0.605152	0.420639	0.131803	0.522602	0.0572035	0.0757455	0.147424	14.4247	0.0496808	1.03229	18.1704	0.323628	0.351689	0.0499258	0.308351	0.37104	0.324766	0.259052	0.159209	0.612613	0.0573554	0.0966787	0.0660195	1.48119	0.159491	19.6756	4.88675	0.19632	0.0468947	0.0334905	2.5704	0.17277	0.137869	0.0905972	0.144272	0.0928778	2.56204	1.21573	0.0348763	0.0486002	0.265633	0.487833
1624B	B	0.104046	0.0189421	0.0484404	4.18196	0.0234213	0.150739	0.7363	0.276558	0.131652	0.480625	0.0449259	0.0941523	0.117921	12.9149	0.0585989	0.699358	20.6553	0.343171	0.350384	0.0345163	0.314035	0.398613	0.230375	0.224474	0.190796	0.534704	0.0827913	0.0876727	0.0779472	1.31172	0.451972	19.8086	5.31968	0.295405	0.0359808	0.0808509	1.95985	0.183904	0.104011	0.0552878	0.179462	0.0749621	1.74747	1.06697	0.056376	0.0415555	0.606742	0.623106
1629T	T	0.11093	0.0450853	0.0671521	3.62808	0.04973	0.103428	0.317095	0.254358	0.120508	0.529743	0.151312	0.231273	0.0991981	13.8487	0.0419127	0.608166	17.6113	0.520833	0.111617	0.0257665	0.164486	0.5595	0.162804	0.164809	0.693939	0.46931	0.0721723	0.0676875	0.236216	1.08746	0.0391452	16.9941	4.81298	0.223585	0.0242582	0.0706894	4.5556	0.211611	0.108553	0.0577987	0.229519	0.126482	2.13246	2.30186	0.0963285	0.0308386	0.0539906	0.847857
1561O	O	0.0636598	0.0400979	0.064951	4.21167	0.0560266	0.080038	0.534463	0.264892	0.150087	0.380252	0.1	0.0692594	0.101398	10.317	0.0594067	0.726313	9.75877	0.436999	0.120613	0.0296449	0.198315	0.227185	0.310471	0.15927	0.238841	0.292762	0.116419	0.0379503	0.0909074	1.20339	0.0134079	22.5731	4.59099	0.262128	0.0130145	0.0473729	8.63601	0.200087	0.0956272	0.0762312	0.154927	0.118838	2.72047	1.35311	0.0581874	0.0876073	0.0588473	1.40778
1605O	O	0.104131	0.0292681	0.0402578	4.04637	0.0378812	0.115581	0.746093	0.204456	0.0892207	0.505451	0.0605153	0.114939	0.216424	11.0902	0.0335219	0.668967	20.8344	0.256279	0.688459	0.0435623	0.498228	0.571043	0.163086	0.251986	0.267168	0.555144	0.112912	0.0490007	0.097921	1.52613	0.252731	19.16	5.70005	0.256466	0.034901	0.0505072	2.19139	0.310302	0.120883	0.0391157	0.247893	0.0847076	1.5115	0.968739	0.0836621	0.0634541	0.824425	1.0362
1519O	O	0.0869993	0.0200326	0.0574417	3.51796	0.0159206	0.121595	0.662345	0.25237	0.115119	0.401884	0.057061	0.0793651	0.174878	10.0099	0.0255002	1.1509	14.5746	0.208386	0.495937	0.0337062	0.392988	0.244102	0.565952	0.210299	0.154359	0.460046	0.109464	0.0494855	0.0391936	1.50434	0.101416	21.7294	4.83205	0.193708	0.0839928	0.0673974	3.33873	0.186545	0.166757	0.111396	0.147736	0.107465	1.19034	0.625992	0.0240101	0.0956945	0.668883	1.09359
1615C	C	0.14467	0.0289893	0.052716	4.47664	0.0297011	0.109994	0.487298	0.232293	0.137811	0.623636	0.0627043	0.143578	0.176774	12.6722	0.0939993	0.620007	17.3088	0.286157	0.41034	0.037655	0.339245	0.450231	0.306514	0.34666	0.279604	0.655806	0.125719	0.0575657	0.150004	1.73904	0.737027	20.7151	5.00328	0.292598	0.0328663	0.0298004	1.73701	0.260692	0.100402	0.0786391	0.225614	0.12115	1.26861	0.851793	0.0964502	0.0759581	0.932076	0.773205
1616C	C	0.0126811	0.00798755	0.0129383	0.83897	0.0111606	0.0159437	0.106466	0.0527669	0.0298975	0.0757468	0.0199202	0.0137966	0.0201987	2.05515	0.0118339	0.144683	1.94396	0.0870509	0.0240264	0.00590531	0.0395047	0.0452557	0.0618462	0.0317267	0.0475775	0.0583186	0.0231908	0.00755975	0.0181089	0.239717	0.00267088	4.49659	0.914532	0.0522163	0.00259251	0.00943674	1.72031	0.0398576	0.0190491	0.0151854	0.0308617	0.0236726	0.541922	0.269541	0.011591	0.0174515	0.0117225	0.280432
1617C	C	0.048672	0.0136802	0.0188169	1.89131	0.017706	0.0540234	0.348731	0.0955645	0.0417026	0.236252	0.0282854	0.0537236	0.101159	5.18364	0.0156684	0.312682	9.73821	0.119787	0.321792	0.0203614	0.232876	0.266911	0.0762278	0.117781	0.124877	0.259479	0.0527762	0.0229034	0.0457692	0.713329	0.118129	8.95557	2.66426	0.119875	0.0163131	0.0236075	1.02427	0.145038	0.0565021	0.018283	0.115867	0.0395931	0.706491	0.452798	0.0391045	0.029659	0.385344	0.484331
1618C	C	0.127682	0.0453712	0.0736823	4.7098	0.0324916	0.117885	0.665609	0.203227	0.136539	0.613442	0.113138	0.17538	0.136603	10.5088	0.0796455	0.57924	18.1025	0.304917	0.319841	0.0588122	0.284531	0.518037	0.262404	0.266781	0.403725	0.676277	0.116746	0.0773349	0.222867	1.38779	0.675806	20.6306	5.21438	0.345185	0.0721641	0.0855595	2.25296	0.253792	0.151447	0.0833882	0.270007	0.126483	1.03514	0.819652	0.137286	0.0537706	1.12834	0.86084
1619C	C	0.00592727	0.00373346	0.0060475	0.392143	0.00521656	0.00745222	0.049763	0.0246637	0.0139744	0.0354048	0.00931088	0.00644865	0.00944104	0.960598	0.00553128	0.067626	0.908625	0.0406884	0.0112301	0.0027602	0.0184649	0.0211529	0.0289075	0.0148294	0.0222381	0.0272587	0.0108396	0.0035335	0.00846426	0.112046	0.00124839	2.10175	0.427461	0.0244064	0.00121176	0.00441082	0.804087	0.0186298	0.00890371	0.00709778	0.014425	0.0110648	0.2533	0.125986	0.00541775	0.00815699	0.00547919	0.131077
1620C	C	0	0	0	0	0	0	0	0	0	0	0	0	0	0	0	0	0	0	0	0	0	0	0	0	0	0	0	0	0	0	0	0	0	0	0	0	0	0	0	0	0	0	0	0	0	0	0	0
1611F	F	0.0676203	0.0135499	0.0246399	2.09242	0.0138826	0.0514121	0.227768	0.108576	0.0644144	0.291493	0.0293086	0.0671099	0.082626	5.9231	0.0439362	0.289797	8.09028	0.133753	0.191797	0.0176003	0.158566	0.210442	0.143267	0.162032	0.130689	0.30653	0.0587621	0.0269068	0.0701133	0.812845	0.344493	9.68244	2.33858	0.136763	0.015362	0.013929	0.811894	0.12185	0.046929	0.0367566	0.105454	0.0566268	0.592962	0.398136	0.0450817	0.0355035	0.435661	0.361403
1497C	C	0.0665862	0.0351003	0.0597737	4.40721	0.0539409	0.0565791	0.680257	0.363928	0.146175	0.444404	0.0366449	0.0440267	0.0897224	13.1091	0.00839732	0.610066	10.8622	0.320994	0.28156	0.0155872	0.198212	0.149936	0.439375	0.229214	0.121974	0.409254	0.139922	0.0426975	0.0386934	1.33953	0.024991	21.652	4.12334	0.503324	0.0188965	0.054862	5.1784	0.153385	0.111211	0.10195	0.0984141	0.0799982	2.71533	1.42844	0.0163914	0.0632576	0.179644	0.857812
1586C	C	0.1361	0.0321764	0.0818775	4.79369	0.039606	0.178582	0.839678	0.339036	0.163091	0.537231	0.0427973	0.0919777	0.128528	11.4786	0.0826709	0.583187	17.2878	0.441865	0.351873	0.0389389	0.243727	0.36307	0.278551	0.237096	0.213186	0.483186	0.0961659	0.0825644	0.0993594	1.32464	0.723279	18.3742	4.95612	0.309379	0.0209739	0.0429021	2.77083	0.262281	0.112376	0.058672	0.203734	0.0774323	2.20268	1.27551	0.104583	0.073576	0.786952	0.761061
1625F	F	0.0695958	0.0290597	0.0641321	4.36713	0.059092	0.0639411	0.522299	0.221594	0.0988184	0.446177	0.0764124	0.110397	0.090608	11.0342	0.0345111	0.546196	14.7908	0.521244	0.0918118	0.0246667	0.159889	0.463911	0.170607	0.142593	0.51422	0.316874	0.086282	0.0450026	0.194439	0.873481	0.0359343	19.8495	4.73696	0.241397	0.0455732	0.0565871	7.13756	0.2087	0.127906	0.0353533	0.171929	0.0786106	2.9627	1.91485	0.116627	0.0593078	0.0756756	1.1915
5640B	B	0.0791689	0.024938	0.0520766	3.61007	0.0463344	0.0650232	0.528023	0.363046	0.145064	0.498021	0.0525755	0.0678755	0.175794	14.5864	0.0401083	0.855228	11.8259	0.319419	0.441966	0.0198243	0.386931	0.148607	0.369327	0.272037	0.096086	0.572966	0.118417	0.0899255	0.0671131	1.86376	0.0910799	23.9005	4.46413	0.389545	0.0684386	0.0466266	3.73483	0.176174	0.14029	0.0667424	0.0805129	0.0739807	2.1869	1.32392	0.0276351	0.0541031	0.173638	0.655726
5643O	O	0.134468	0.0265037	0.0434208	3.33905	0.032173	0.070136	0.408155	0.255359	0.0868303	0.418522	0.0407492	0.0495453	0.105185	14.5306	0.0335922	0.688842	14.8068	0.416295	0.209243	0.0394794	0.31259	0.262021	0.240987	0.246904	0.250045	0.444099	0.0805894	0.0582386	0.0883238	1.62091	0.0446443	17.8381	4.89846	0.202242	0.0461441	0.0325191	4.74088	0.174736	0.232961	0.0627201	0.139981	0.0761673	2.16101	1.47714	0.0520236	0.0509699	0.0772293	0.676382
5760B	B	0.0371662	0.0171632	0.0324688	5.11744	0.0636091	0.0256857	0.362429	0.276429	0.108312	0.403915	0.0223212	0.0290905	0.0873961	16.1515	0.0119583	0.464196	9.19331	0.283858	0.211317	0.00999113	0.179768	0.0995407	0.331694	0.230102	0.0924596	0.411471	0.115159	0.0591163	0.0291947	1.42878	0.0295469	23.9597	2.86782	0.390085	0.0320476	0.0271717	5.38153	0.108005	0.0835939	0.0838708	0.067494	0.049369	3.32456	2.25644	0.0189387	0.0683762	0.0786425	0.690544
5765B	B	0.0522194	0.016931	0.0628357	5.28859	0.0498345	0.0260702	0.271125	0.339381	0.132698	0.471466	0.0197838	0.016523	0.100812	18.5179	0.0211516	0.425118	7.80781	0.266665	0.222348	0.0169438	0.180178	0.0951963	0.484081	0.267397	0.0486189	0.420645	0.108791	0.0723721	0.0401999	1.56722	0.0224654	22.1978	2.94974	0.455348	0.0355735	0.0317918	4.6716	0.127167	0.0897525	0.119217	0.0605951	0.0638298	3.2957	2.33493	0.0163492	0.0592051	0.0621682	0.616398
5787B	B	0.0609563	0.0187426	0.0378681	3.79122	0.0151925	0.0658591	0.343448	0.266304	0.0923135	0.41194	0.0535866	0.0346879	0.117541	14.2202	0.0114968	1.0721	10.2101	0.161956	0.37469	0.00953028	0.298964	0.102604	0.300137	0.259995	0.0662519	0.445114	0.101663	0.0356278	0.0323625	2.21665	0.0748734	32.8214	4.76526	0.191838	0.0738426	0.0409062	2.12058	0.106808	0.0820902	0.101661	0.119206	0.117735	1.21509	0.335481	0.0268396	0.0672672	0.176483	0.857157
5902O	O	0.0870532	0.0136167	0.0395775	3.60252	0.0233691	0.0526837	0.479755	0.263713	0.0907926	0.379284	0.0399916	0.0572651	0.113379	13.2977	0.0342276	0.768374	13.8405	0.249572	0.255472	0.0290292	0.251146	0.165331	0.294954	0.252382	0.114103	0.499057	0.0273645	0.103536	0.0580818	1.74828	0.0768193	21.5318	4.53283	0.215352	0.0312822	0.0193836	3.64538	0.156958	0.159381	0.0944979	0.12901	0.121599	1.88127	0.985424	0.0310893	0.0656375	0.111565	0.805234
5332O	O	0.0805576	0.0130834	0.0410543	3.98425	0.0230906	0.0681144	0.90662	0.270863	0.0790018	0.321802	0.0250933	0.0463494	0.107329	9.53661	0.0103471	0.866964	10.6036	0.169321	0.410681	0.00815681	0.218584	0.092745	0.564774	0.18585	0.0788353	0.485895	0.112092	0.0321608	0.0174882	1.27099	0.0299349	27.5832	4.5823	0.319656	0.0335288	0.0726951	3.77008	0.147125	0.0794939	0.142682	0.109698	0.109544	1.66588	0.790405	0.0196408	0.054769	0.264702	1.18281
5459O	O	0.0705823	0.0174662	0.0375393	3.10712	0.0250504	0.0573497	0.344932	0.237137	0.0974552	0.541163	0.0427809	0.0595174	0.146013	15.3837	0.0396814	0.693127	12.7827	0.269181	0.471927	0.0165144	0.35541	0.185145	0.26474	0.310981	0.135652	0.562117	0.0781456	0.0494964	0.0416238	1.98894	0.107187	25.2269	4.50263	0.291305	0.0590263	0.0563623	2.75465	0.165436	0.138536	0.0700261	0.116553	0.0984483	1.79914	0.90062	0.0503745	0.0781897	0.2759	0.782751
5467O	O	0.121497	0.0370767	0.0591295	3.94111	0.035719	0.0703272	0.589977	0.26888	0.0978883	0.395847	0.043554	0.067805	0.125594	11.9522	0.0316131	0.567155	13.9695	0.376002	0.184799	0.021761	0.221807	0.258081	0.279493	0.190093	0.22476	0.388924	0.104283	0.0449791	0.088788	1.36975	0.0196843	22.039	4.68536	0.288523	0.0287275	0.043878	5.36647	0.241374	0.136749	0.0603537	0.166518	0.0993738	2.02119	1.19712	0.0557357	0.09455	0.0888914	1.26132
5514O	O	0.0855002	0.0199932	0.033013	3.78249	0.0274102	0.0737098	0.806509	0.175753	0.0685306	0.381905	0.0739656	0.157384	0.0724914	9.47014	0.0146262	0.619678	21.9922	0.459281	0.116964	0.0393858	0.154744	0.583052	0.165855	0.13275	0.443709	0.524696	0.0631011	0.0543369	0.193022	0.784681	0.0365894	20.736	5.12326	0.202381	0.047122	0.027612	4.84913	0.161429	0.125578	0.0364256	0.194043	0.100169	2.00894	1.55284	0.0515547	0.0339428	0.0631526	0.892942
5644O	O	0.14371	0.0494777	0.0738075	4.2708	0.0327293	0.121704	0.838861	0.264022	0.120823	0.369374	0.0372212	0.0892797	0.108878	10.7042	0.0412475	0.804027	13.3422	0.35975	0.1998	0.017701	0.280909	0.162658	0.427875	0.19778	0.183178	0.307917	0.126302	0.0866562	0.101139	1.22233	0.0520131	20.8747	5.36158	0.302247	0.0536176	0.0381774	5.42172	0.172592	0.141641	0.105805	0.135188	0.166559	1.62522	0.836817	0.0407404	0.0879997	0.305271	1.03273
5908O	O	0.0592719	0.00787542	0.0273791	3.98393	0.0330809	0.0408104	0.379429	0.279042	0.0608426	0.422882	0.0301358	0.0515549	0.117263	12.9695	0.0510097	0.520856	12.9995	0.221379	0.296068	0.0152562	0.241278	0.226196	0.362915	0.23886	0.0981569	0.570403	0.127925	0.040888	0.0701335	1.58588	0.0703511	21.3078	5.29102	0.371952	0.0290742	0.0250703	2.97792	0.145094	0.10579	0.072888	0.0885385	0.0937571	2.13019	1.3758	0.0345775	0.0525254	0.578897	1.31389
5953O	O	0.0967628	0.0265817	0.0397116	4.32451	0.0532182	0.0500074	0.502924	0.329262	0.087838	0.430682	0.0297144	0.0479686	0.107396	14.8431	0.0378237	0.597084	11.3353	0.196167	0.266705	0.0205244	0.235831	0.113408	0.434522	0.272697	0.0760522	0.505261	0.111539	0.0274212	0.0307048	1.55951	0.0436268	24.3716	4.64083	0.316649	0.0419754	0.0341976	3.5409	0.15426	0.0834471	0.116489	0.0946227	0.111412	2.00128	1.0133	0.0194872	0.0644413	0.175503	0.817096
5955O	O	0.0676641	0.0368125	0.0401929	3.9953	0.0482521	0.0588334	0.122728	0.220735	0.0969696	0.482483	0.0490333	0.0353905	0.101392	18.404	0.00915235	0.509426	11.6794	0.708284	0.0787699	0.0223596	0.142417	0.311764	0.187329	0.168247	0.262435	0.241696	0.106346	0.0303376	0.106676	1.27056	0.0137308	17.7453	5.36829	0.295129	0.0215607	0.0558165	6.95996	0.20081	0.0873263	0.0457523	0.147695	0.0782882	2.51683	1.57379	0.0705108	0.0640506	0.042343	1.03228
5083T	T	0.0736638	0.0274922	0.0232284	4.20961	0.0416867	0.0245944	0.224578	0.158212	0.0529771	0.446773	0.0459311	0.0408776	0.0551505	16.0775	0.00964892	0.412214	16.2868	0.6373	0.0741024	0.019843	0.101453	0.530514	0.108597	0.109419	0.601853	0.208863	0.0686105	0.0356599	0.264984	0.821825	0.0126047	16.5943	5.04805	0.209627	0.0143637	0.0238651	6.36793	0.234413	0.073636	0.0226727	0.195237	0.0605116	2.49928	2.08668	0.0899243	0.031072	0.0295068	1.09147
Estimated prey proportions based on morphological analysis of gut contents prey hard parts (mass %)
Seal ID	ICES SD	Sex	Age group	Collection (T=Herring trawl/gillnet; S=Surface fyke;B=Bottom fyke; O=Open water; C=Close to gear; UNDEF=Undefined gear; F=Fish farm; ?=Unknown)	Abramis brama	Unknown Ammodytidae	Anguilla anguilla	Clupea harengus	Unknown Clupeidae	Coregonus albula	Coregonus lavaretus	Unknown Coregonus sp	Unknown Cottidae	Unknown Cyprinidae	Esox lucius	Gadus morhua	Gasterosteus aculeatus	Unknown Gobiidae	Gobius niger	Gymnocephalus cernua	Limanda limanda	Lota lota	Myoxocephalus quadricornis	Osmerus eperlanus	Perca fluviatilis	Unknown Percidae	Unknown Petromyzontidae	Platichthys flesus	Rutilus rutilus	Saduria entomon	Salmo salar	Unknown Salmo sp	Salmo trutta	Sander lucioperca	Scophthalmus maximus	Sprattus sprattus	Tinca tinca	Zoarces viviparus
FI1496	29	Female	Subadult	O	NA	NA	NA	1	NA	NA	NA	NA	NA	NA	NA	NA	NA	NA	NA	NA	NA	NA	NA	NA	NA	NA	NA	NA	NA	NA	NA	NA	NA	NA	NA	NA	NA	NA
FI1497	30E	Male	Adult	C	NA	NA	NA	0.682523	NA	NA	NA	NA	NA	0.098223	NA	NA	NA	NA	NA	NA	NA	NA	NA	NA	0.144748	0.0201133	NA	NA	NA	NA	NA	NA	NA	NA	NA	NA	0.0543927	NA
FI1498	30E	Female	Adult	C	NA	NA	NA	0.828809	NA	NA	NA	NA	NA	NA	NA	NA	NA	NA	NA	NA	NA	NA	NA	0.0117921	0.0269332	0.121256	NA	NA	NA	NA	NA	NA	NA	NA	NA	NA	NA	0.0112094
FI1499	29	Female	Adult	O	NA	NA	NA	NA	1	NA	NA	NA	NA	NA	NA	NA	NA	NA	NA	NA	NA	NA	NA	NA	NA	NA	NA	NA	NA	NA	NA	NA	NA	NA	NA	NA	NA	NA
FI1500	29	Female	Adult	O	NA	NA	NA	0.216101	NA	NA	NA	NA	NA	NA	NA	NA	NA	NA	NA	NA	NA	NA	NA	NA	NA	NA	NA	NA	NA	NA	NA	NA	NA	NA	NA	NA	NA	0.783899
FI1502	29	Female	Subadult	O	NA	NA	NA	NA	NA	NA	NA	NA	NA	NA	NA	NA	NA	NA	NA	NA	NA	NA	NA	NA	NA	1	NA	NA	NA	NA	NA	NA	NA	NA	NA	NA	NA	NA
FI1503	29	Female	Adult	O	NA	NA	NA	0.989836	NA	NA	NA	NA	NA	NA	NA	NA	NA	0.0101641	NA	NA	NA	NA	NA	NA	NA	NA	NA	NA	NA	NA	NA	NA	NA	NA	NA	NA	NA	NA
FI1507	30E	Unknown	Adult	O	NA	NA	NA	1	NA	NA	NA	NA	NA	NA	NA	NA	NA	NA	NA	NA	NA	NA	NA	NA	NA	NA	NA	NA	NA	NA	NA	NA	NA	NA	NA	NA	NA	NA
FI1508	29	Female	Adult	O	NA	NA	NA	1	NA	NA	NA	NA	NA	NA	NA	NA	NA	NA	NA	NA	NA	NA	NA	NA	NA	NA	NA	NA	NA	NA	NA	NA	NA	NA	NA	NA	NA	NA
FI1509	29	Female	Adult	O	NA	NA	NA	1	NA	NA	NA	NA	NA	NA	NA	NA	NA	NA	NA	NA	NA	NA	NA	NA	NA	NA	NA	NA	NA	NA	NA	NA	NA	NA	NA	NA	NA	NA
FI1512	29	Unknown	Adult	O	NA	NA	NA	NA	NA	NA	NA	NA	NA	NA	0.658935	NA	NA	NA	NA	NA	NA	NA	NA	NA	NA	NA	NA	0.341065	NA	NA	NA	NA	NA	NA	NA	NA	NA	NA
FI1517	32	Male	Subadult	O	NA	NA	NA	NA	NA	NA	NA	NA	NA	NA	NA	NA	NA	0.0274544	NA	NA	NA	NA	NA	NA	NA	NA	NA	NA	NA	0.0582515	NA	NA	NA	NA	NA	NA	NA	0.914294
FI1519	30E	Male	Adult	O	NA	NA	NA	0.0837113	0.00693083	NA	0.893944	0.00542933	NA	NA	NA	NA	NA	0.00998436	NA	NA	NA	NA	NA	NA	NA	NA	NA	NA	NA	NA	NA	NA	NA	NA	NA	NA	NA	NA
FI1523	32	Male	Subadult	B	NA	NA	NA	NA	NA	NA	NA	NA	0.0217483	NA	NA	NA	NA	NA	NA	0.303843	NA	NA	NA	0.054316	0.620093	NA	NA	NA	NA	NA	NA	NA	NA	NA	NA	NA	NA	NA
FI1534	30E	Male	Subadult	C	NA	NA	NA	0.998323	NA	NA	NA	NA	NA	NA	NA	NA	NA	NA	NA	NA	NA	NA	NA	0.00167695	NA	NA	NA	NA	NA	NA	NA	NA	NA	NA	NA	NA	NA	NA
FI1547	32	Female	Subadult	B	NA	NA	NA	0.0332947	NA	NA	NA	NA	NA	NA	NA	NA	NA	0.00140729	NA	NA	NA	NA	NA	NA	NA	NA	NA	NA	NA	0.0102189	NA	NA	NA	NA	NA	NA	NA	0.955079
FI1548	32	Male	Subadult	B	NA	NA	NA	NA	NA	NA	NA	NA	NA	NA	NA	NA	NA	NA	NA	0.0591145	NA	NA	NA	NA	0.768234	0.172651	NA	NA	NA	NA	NA	NA	NA	NA	NA	NA	NA	NA
FI1550	32	Male	Subadult	B	NA	NA	NA	NA	NA	NA	NA	NA	NA	0.452997	NA	NA	NA	NA	NA	NA	NA	NA	NA	NA	NA	NA	NA	NA	0.547003	NA	NA	NA	NA	NA	NA	NA	NA	NA
FI1551	32	Female	Subadult	B	NA	NA	NA	NA	NA	NA	NA	NA	NA	NA	NA	NA	NA	0.135749	NA	NA	NA	NA	NA	NA	NA	0.864251	NA	NA	NA	NA	NA	NA	NA	NA	NA	NA	NA	NA
FI1552	32	Male	Subadult	O	NA	NA	NA	1	NA	NA	NA	NA	NA	NA	NA	NA	NA	NA	NA	NA	NA	NA	NA	NA	NA	NA	NA	NA	NA	NA	NA	NA	NA	NA	NA	NA	NA	NA
FI1553	32	Male	Adult	S	NA	NA	NA	NA	NA	NA	NA	NA	NA	1	NA	NA	NA	NA	NA	NA	NA	NA	NA	NA	NA	NA	NA	NA	NA	NA	NA	NA	NA	NA	NA	NA	NA	NA
FI1557	32	Female	Unknown	O	NA	NA	NA	0.0318949	NA	NA	NA	NA	NA	0.785693	NA	NA	NA	NA	NA	NA	NA	NA	NA	NA	0.149235	NA	NA	NA	NA	NA	NA	NA	NA	NA	NA	NA	NA	0.0331763
FI1559	32	Female	Subadult	O	NA	NA	NA	1	NA	NA	NA	NA	NA	NA	NA	NA	NA	NA	NA	NA	NA	NA	NA	NA	NA	NA	NA	NA	NA	NA	NA	NA	NA	NA	NA	NA	NA	NA
FI1561	29	Male	Adult	O	NA	NA	NA	1	NA	NA	NA	NA	NA	NA	NA	NA	NA	NA	NA	NA	NA	NA	NA	NA	NA	NA	NA	NA	NA	NA	NA	NA	NA	NA	NA	NA	NA	NA
FI1574	32	Male	Adult	B	NA	NA	NA	NA	NA	NA	NA	NA	NA	0.898527	NA	NA	NA	NA	NA	NA	NA	NA	NA	NA	NA	NA	NA	NA	NA	NA	NA	NA	NA	0.101473	NA	NA	NA	NA
FI1575	32	Male	Subadult	C	NA	NA	NA	NA	NA	NA	NA	NA	NA	NA	NA	NA	NA	NA	NA	NA	NA	NA	NA	NA	NA	NA	0.614908	NA	NA	NA	NA	NA	NA	NA	NA	0.385092	NA	NA
FI1576	32	Male	Adult	S	NA	NA	NA	0.518579	NA	NA	NA	NA	NA	NA	NA	NA	NA	NA	NA	NA	NA	NA	NA	NA	NA	NA	NA	NA	NA	NA	NA	NA	NA	NA	NA	NA	NA	0.481421
FI1585	30E	Female	Subadult	C	NA	NA	NA	0.786103	NA	NA	NA	NA	NA	NA	NA	NA	NA	NA	NA	NA	NA	NA	NA	NA	NA	NA	NA	NA	NA	NA	NA	NA	NA	NA	NA	0.213897	NA	NA
FI1587	30E	Female	Subadult	C	NA	NA	NA	0.519461	NA	NA	NA	NA	NA	NA	NA	NA	NA	NA	NA	NA	NA	NA	NA	NA	NA	NA	NA	NA	NA	NA	NA	NA	NA	NA	NA	NA	NA	0.480539
FI1588	30E	Male	Adult	T	NA	NA	NA	1	NA	NA	NA	NA	NA	NA	NA	NA	NA	NA	NA	NA	NA	NA	NA	NA	NA	NA	NA	NA	NA	NA	NA	NA	NA	NA	NA	NA	NA	NA
FI1592	32	Male	Subadult	S	NA	NA	NA	NA	NA	NA	NA	NA	NA	0.50399	NA	NA	NA	NA	NA	NA	NA	NA	NA	NA	NA	NA	NA	NA	0.49601	NA	NA	NA	NA	NA	NA	NA	NA	NA
FI1596	32	Male	Adult	B	NA	NA	NA	NA	NA	NA	NA	NA	NA	NA	NA	NA	NA	NA	NA	NA	NA	NA	NA	NA	NA	NA	NA	NA	0.70304	NA	NA	NA	NA	0.29696	NA	NA	NA	NA
FI1598	29	Male	Adult	B	NA	NA	NA	NA	NA	NA	NA	NA	NA	0.754604	NA	NA	NA	NA	NA	NA	NA	NA	NA	NA	NA	NA	NA	NA	0.17973	NA	NA	NA	NA	0.065666	NA	NA	NA	NA
FI1600	29	Male	Subadult	O	NA	NA	NA	1	NA	NA	NA	NA	NA	NA	NA	NA	NA	NA	NA	NA	NA	NA	NA	NA	NA	NA	NA	NA	NA	NA	NA	NA	NA	NA	NA	NA	NA	NA
FI1601	29	Female	Subadult	S	NA	0.010494	NA	0.0353185	NA	NA	NA	NA	NA	NA	NA	NA	NA	NA	NA	NA	NA	NA	NA	NA	NA	NA	NA	NA	NA	NA	NA	NA	NA	NA	NA	0.954187	NA	NA
FI1602	29	Male	Subadult	O	NA	NA	NA	NA	NA	NA	NA	NA	NA	NA	NA	NA	NA	NA	NA	NA	NA	NA	NA	NA	NA	NA	NA	NA	NA	1	NA	NA	NA	NA	NA	NA	NA	NA
FI1603	29	Female	Subadult	O	NA	NA	NA	0.0102914	NA	NA	NA	NA	NA	NA	NA	NA	NA	NA	NA	NA	NA	NA	NA	NA	NA	NA	NA	NA	NA	NA	NA	NA	NA	NA	NA	0.97735	NA	0.0123582
FI1604	29	Female	Subadult	O	NA	NA	NA	0.959443	0.0335471	NA	NA	NA	NA	NA	NA	NA	NA	NA	NA	NA	NA	NA	NA	NA	NA	NA	NA	NA	NA	NA	NA	NA	NA	NA	NA	0.00701008	NA	NA
FI1605	29	Male	Adult	O	NA	NA	NA	0.706668	NA	NA	NA	NA	NA	NA	NA	NA	NA	NA	NA	NA	NA	NA	NA	NA	NA	NA	NA	NA	NA	NA	NA	NA	NA	0.293332	NA	NA	NA	NA
FI1606	32	Male	Adult	S	NA	NA	NA	NA	NA	NA	NA	NA	NA	0.12845	NA	NA	NA	NA	NA	NA	NA	NA	NA	NA	0.87155	NA	NA	NA	NA	NA	NA	NA	NA	NA	NA	NA	NA	NA
FI1607	32	Male	Subadult	S	NA	NA	NA	0.00562866	NA	NA	NA	NA	NA	NA	NA	NA	NA	NA	NA	NA	NA	NA	NA	NA	NA	NA	NA	NA	NA	NA	NA	NA	NA	0.994371	NA	NA	NA	NA
FI1608	32	Male	Subadult	S	NA	NA	NA	NA	NA	NA	NA	NA	NA	0.407478	NA	NA	NA	NA	NA	NA	NA	NA	NA	NA	NA	NA	NA	NA	NA	NA	NA	NA	NA	0.592522	NA	NA	NA	NA
FI1610	30E	Male	Adult	T	NA	NA	NA	0.597251	NA	NA	NA	NA	NA	NA	NA	NA	NA	NA	NA	NA	NA	NA	0.402749	NA	NA	NA	NA	NA	NA	NA	NA	NA	NA	NA	NA	NA	NA	NA
FI1612	29	Female	Adult	O	NA	NA	NA	0.0376664	NA	NA	NA	NA	NA	NA	NA	NA	NA	0.298777	0.2857	NA	NA	NA	NA	NA	NA	NA	NA	NA	NA	NA	NA	NA	NA	NA	NA	NA	NA	0.377857
FI1613	29	Male	Adult	T	NA	NA	NA	NA	NA	NA	NA	NA	NA	0.126992	NA	NA	NA	NA	NA	NA	NA	NA	0.0489803	NA	0.577376	NA	NA	NA	NA	NA	NA	NA	NA	NA	NA	NA	NA	0.246652
FI1614	29	Female	Adult	S	NA	NA	NA	0.0674795	NA	NA	NA	NA	NA	NA	NA	NA	NA	NA	NA	NA	NA	NA	NA	NA	0.322281	NA	NA	NA	NA	NA	NA	NA	NA	NA	NA	NA	NA	0.61024
FI1615	29	Male	Adult	C	0.454812	NA	NA	NA	NA	NA	NA	NA	NA	0.465707	NA	NA	NA	NA	NA	NA	NA	NA	NA	NA	NA	NA	NA	NA	0.0794805	NA	NA	NA	NA	NA	NA	NA	NA	NA
FI1616	29	Male	Adult	C	NA	NA	NA	NA	NA	NA	NA	NA	NA	0.974513	NA	NA	NA	NA	NA	NA	NA	NA	NA	NA	NA	NA	NA	NA	0.0254869	NA	NA	NA	NA	NA	NA	NA	NA	NA
FI1617	29	Male	Adult	C	NA	NA	NA	NA	NA	NA	NA	NA	NA	0.978299	NA	NA	NA	NA	NA	0.0217013	NA	NA	NA	NA	NA	NA	NA	NA	NA	NA	NA	NA	NA	NA	NA	NA	NA	NA
FI1618	29	Male	Adult	C	1	NA	NA	NA	NA	NA	NA	NA	NA	NA	NA	NA	NA	NA	NA	NA	NA	NA	NA	NA	NA	NA	NA	NA	NA	NA	NA	NA	NA	NA	NA	NA	NA	NA
FI1619	29	Male	Adult	C	NA	NA	NA	NA	NA	NA	0.324405	NA	NA	0.426797	NA	NA	NA	NA	NA	NA	NA	NA	NA	NA	NA	0.248799	NA	NA	NA	NA	NA	NA	NA	NA	NA	NA	NA	NA
FI1620	30E	Male	Adult	C	NA	NA	NA	NA	NA	NA	NA	NA	NA	0.529278	NA	NA	NA	NA	NA	NA	NA	NA	NA	NA	0.470722	NA	NA	NA	NA	NA	NA	NA	NA	NA	NA	NA	NA	NA
FI1621	32	Male	Subadult	B	NA	NA	NA	NA	NA	NA	NA	NA	NA	NA	NA	NA	NA	NA	NA	NA	NA	NA	NA	NA	0.346584	0.653416	NA	NA	NA	NA	NA	NA	NA	NA	NA	NA	NA	NA
FI1622	32	Male	Subadult	B	NA	NA	NA	0.0659272	NA	NA	NA	NA	NA	0.201701	NA	NA	NA	NA	NA	NA	NA	NA	NA	NA	0.732372	NA	NA	NA	NA	NA	NA	NA	NA	NA	NA	NA	NA	NA
FI1623	32	Male	Subadult	B	NA	NA	NA	NA	NA	NA	0.115694	NA	NA	0.0477445	NA	NA	NA	NA	NA	NA	NA	NA	NA	NA	0.786806	NA	NA	NA	0.0497548	NA	NA	NA	NA	NA	NA	NA	NA	NA
FI1624	32	Male	Adult	B	0.293597	NA	NA	0.104199	NA	NA	NA	NA	NA	NA	NA	NA	NA	NA	NA	NA	NA	0.26478	NA	NA	0.101999	0.21983	NA	NA	NA	NA	NA	NA	NA	NA	NA	0.0155945	NA	NA
FI1629	30E	Male	Adult	T	NA	NA	NA	NA	NA	NA	NA	NA	NA	NA	NA	NA	NA	NA	NA	NA	NA	NA	0.008955	NA	NA	NA	NA	NA	NA	NA	NA	NA	NA	NA	NA	NA	NA	0.991045
FI1635	32	Female	Subadult	O	NA	NA	NA	NA	NA	NA	NA	NA	NA	NA	NA	NA	NA	0.00837233	NA	0.0096334	NA	NA	NA	0.00594926	0.976045	NA	NA	NA	NA	NA	NA	NA	NA	NA	NA	NA	NA	NA
FI1636	32	Female	Subadult	O	NA	NA	NA	NA	NA	NA	NA	NA	NA	NA	NA	NA	1	NA	NA	NA	NA	NA	NA	NA	NA	NA	NA	NA	NA	NA	NA	NA	NA	NA	NA	NA	NA	NA
FI1637	29	Male	Adult	O	NA	NA	NA	1	NA	NA	NA	NA	NA	NA	NA	NA	NA	NA	NA	NA	NA	NA	NA	NA	NA	NA	NA	NA	NA	NA	NA	NA	NA	NA	NA	NA	NA	NA
FI1643	29	Male	Subadult	O	NA	NA	NA	1	NA	NA	NA	NA	NA	NA	NA	NA	NA	NA	NA	NA	NA	NA	NA	NA	NA	NA	NA	NA	NA	NA	NA	NA	NA	NA	NA	NA	NA	NA
FI1646	29	Male	Subadult	C	NA	NA	NA	NA	NA	NA	NA	NA	NA	NA	NA	NA	0.00266776	NA	NA	NA	NA	NA	NA	NA	NA	NA	NA	NA	NA	0.00266776	NA	NA	NA	NA	NA	NA	NA	0.994664
FI1647	29	Male	Adult	O	NA	NA	NA	1	NA	NA	NA	NA	NA	NA	NA	NA	NA	NA	NA	NA	NA	NA	NA	NA	NA	NA	NA	NA	NA	NA	NA	NA	NA	NA	NA	NA	NA	NA
FI1648	30E	Female	Subadult	O	NA	NA	NA	0.972063	NA	NA	NA	NA	NA	NA	NA	NA	NA	NA	NA	NA	NA	NA	NA	NA	NA	NA	NA	0.0279369	NA	NA	NA	NA	NA	NA	NA	NA	NA	NA
FI1649	29	Male	Adult	O	NA	NA	NA	0.389463	NA	NA	NA	NA	NA	NA	NA	NA	NA	0.000442693	NA	NA	NA	NA	NA	NA	0.0190828	NA	NA	NA	NA	NA	NA	NA	NA	NA	NA	NA	NA	0.591011
FI1656	32	Male	Subadult	C	NA	NA	NA	1	NA	NA	NA	NA	NA	NA	NA	NA	NA	NA	NA	NA	NA	NA	NA	NA	NA	NA	NA	NA	NA	NA	NA	NA	NA	NA	NA	NA	NA	NA
FI1658	32	Female	Adult	C	NA	NA	NA	0.123968	NA	NA	NA	NA	NA	NA	NA	NA	NA	NA	NA	NA	NA	NA	NA	NA	NA	NA	NA	NA	NA	NA	NA	NA	NA	NA	NA	NA	NA	0.876032
FI1659	32	Male	Subadult	O	NA	NA	NA	1	NA	NA	NA	NA	NA	NA	NA	NA	NA	NA	NA	NA	NA	NA	NA	NA	NA	NA	NA	NA	NA	NA	NA	NA	NA	NA	NA	NA	NA	NA
FI1660	32	Female	Adult	O	NA	NA	NA	1	NA	NA	NA	NA	NA	NA	NA	NA	NA	NA	NA	NA	NA	NA	NA	NA	NA	NA	NA	NA	NA	NA	NA	NA	NA	NA	NA	NA	NA	NA
FI1671	30E	Unknown	Unknown	O	NA	NA	NA	0.353158	NA	NA	NA	NA	NA	NA	NA	NA	NA	NA	NA	NA	NA	NA	NA	NA	NA	NA	NA	NA	NA	NA	NA	NA	NA	NA	NA	0.646842	NA	NA
FI1672	32	Male	Unknown	O	NA	NA	NA	0.979247	NA	NA	NA	NA	NA	NA	NA	NA	NA	NA	NA	NA	NA	NA	NA	NA	NA	NA	NA	NA	NA	NA	NA	NA	NA	NA	NA	0.0207525	NA	NA
FI1673	32	Male	Subadult	O	NA	NA	NA	0.863519	NA	NA	NA	NA	NA	NA	NA	NA	NA	NA	NA	NA	NA	NA	NA	0.136481	NA	NA	NA	NA	NA	NA	NA	NA	NA	NA	NA	NA	NA	NA
SE5293	27	Male	Adult	O	NA	NA	NA	0.0794801	NA	NA	NA	NA	NA	NA	0.92052	NA	NA	NA	NA	NA	NA	NA	NA	NA	NA	NA	NA	NA	NA	NA	NA	NA	NA	NA	NA	NA	NA	NA
SE5436	30W	Male	Adult	S	NA	NA	NA	0.494128	NA	NA	0.229577	NA	NA	NA	NA	NA	NA	NA	NA	NA	NA	NA	NA	NA	0.276295	NA	NA	NA	NA	NA	NA	NA	NA	NA	NA	NA	NA	NA
SE5545	27	Female	Subadult	O	NA	NA	NA	1	NA	NA	NA	NA	NA	NA	NA	NA	NA	NA	NA	NA	NA	NA	NA	NA	NA	NA	NA	NA	NA	NA	NA	NA	NA	NA	NA	NA	NA	NA
SE5588	27	Male	Adult	O	NA	NA	NA	NA	NA	NA	NA	NA	NA	0.0927111	NA	NA	NA	NA	NA	NA	NA	NA	NA	NA	NA	NA	NA	NA	0.907289	NA	NA	NA	NA	NA	NA	NA	NA	NA
SE5047	30W	Female	Adult	S	NA	NA	NA	NA	NA	NA	0.121456	NA	NA	NA	NA	NA	NA	NA	NA	NA	NA	NA	NA	NA	NA	NA	NA	NA	NA	NA	NA	0.878544	NA	NA	NA	NA	NA	NA
SE5059	27	Female	Subadult	UNDEF	NA	NA	NA	1	NA	NA	NA	NA	NA	NA	NA	NA	NA	NA	NA	NA	NA	NA	NA	NA	NA	NA	NA	NA	NA	NA	NA	NA	NA	NA	NA	NA	NA	NA
SE5072	27	Female	Subadult	O	NA	NA	NA	0.0939519	NA	NA	NA	NA	NA	NA	NA	NA	NA	NA	NA	NA	NA	NA	NA	NA	NA	NA	NA	NA	NA	NA	NA	NA	NA	NA	NA	NA	NA	0.906048
SE5332	27	Male	Adult	O	NA	NA	NA	NA	NA	NA	NA	NA	NA	NA	NA	NA	NA	0.00212746	NA	NA	0.34141	NA	NA	NA	NA	NA	NA	0.387422	NA	NA	NA	NA	NA	NA	NA	NA	NA	0.269041
SE5458	27	Female	Subadult	C	NA	NA	NA	1	NA	NA	NA	NA	NA	NA	NA	NA	NA	NA	NA	NA	NA	NA	NA	NA	NA	NA	NA	NA	NA	NA	NA	NA	NA	NA	NA	NA	NA	NA
SE5459	27	Male	Adult	O	NA	NA	NA	0.433344	NA	NA	NA	NA	NA	NA	NA	NA	NA	0.00146923	NA	NA	NA	NA	NA	0.034795	0.367905	NA	NA	NA	0.162487	NA	NA	NA	NA	NA	NA	NA	NA	NA
SE5460	27	Female	Subadult	O	NA	NA	NA	NA	NA	NA	NA	NA	NA	NA	NA	1	NA	NA	NA	NA	NA	NA	NA	NA	NA	NA	NA	NA	NA	NA	NA	NA	NA	NA	NA	NA	NA	NA
SE5461	27	Male	Adult	O	NA	NA	NA	0.70382	NA	NA	0.296025	NA	NA	NA	NA	NA	NA	NA	NA	NA	NA	NA	NA	NA	NA	NA	NA	NA	NA	0.000155149	NA	NA	NA	NA	NA	NA	NA	NA
SE5464	30W	Male	Adult	O	NA	NA	NA	0.802492	NA	NA	NA	NA	NA	NA	NA	NA	NA	NA	NA	NA	NA	NA	NA	NA	NA	NA	NA	NA	NA	NA	0.197508	NA	NA	NA	NA	NA	NA	NA
SE5465	30W	Male	Adult	O	NA	NA	NA	0.590415	NA	NA	NA	NA	NA	NA	NA	NA	NA	NA	NA	NA	NA	NA	NA	NA	0.376808	0.0327768	NA	NA	NA	NA	NA	NA	NA	NA	NA	NA	NA	NA
SE5514	30W	Male	Subadult	O	NA	NA	NA	0.223664	NA	NA	NA	NA	NA	NA	NA	NA	NA	NA	NA	NA	NA	NA	0.140202	NA	NA	NA	NA	NA	NA	NA	NA	NA	NA	NA	NA	NA	NA	0.636134
SE5515	30W	Male	Adult	O	NA	NA	NA	NA	NA	NA	NA	NA	NA	NA	NA	NA	NA	NA	NA	NA	NA	NA	NA	NA	NA	1	NA	NA	NA	NA	NA	NA	NA	NA	NA	NA	NA	NA
SE5516	30W	Female	Adult	O	NA	NA	NA	0.707966	NA	NA	0.292034	NA	NA	NA	NA	NA	NA	NA	NA	NA	NA	NA	NA	NA	NA	NA	NA	NA	NA	NA	NA	NA	NA	NA	NA	NA	NA	NA
SE5599	27	Male	Subadult	UNDEF	NA	NA	NA	0.650802	NA	NA	NA	NA	NA	NA	NA	NA	NA	NA	NA	NA	NA	NA	NA	NA	NA	NA	NA	NA	NA	NA	NA	NA	NA	NA	NA	0.349198	NA	NA
SE5603	27	Male	Adult	B	NA	NA	NA	0.118518	NA	NA	NA	NA	0.00612985	NA	NA	NA	NA	NA	NA	NA	NA	NA	NA	NA	0.139348	NA	NA	NA	0.506559	NA	NA	NA	NA	NA	NA	0.221251	NA	0.0081954
SE5640	27	Male	Adult	B	NA	NA	0.181225	0.0143538	NA	NA	NA	NA	NA	0.0236663	NA	0.465685	NA	0.00165714	0.000983794	NA	NA	NA	NA	NA	0.135934	NA	NA	0.16841	NA	0.00158011	NA	NA	NA	NA	NA	0.00650454	NA	NA
SE5643	30W	Male	Adult	O	NA	NA	NA	0.00751095	NA	NA	0.792142	0.141171	NA	NA	NA	NA	NA	NA	NA	NA	NA	NA	NA	NA	0.0139854	NA	NA	NA	NA	NA	NA	NA	0.0451908	NA	NA	NA	NA	NA
SE5645	27	Female	Subadult	UNDEF	NA	0.107629	NA	0.79386	NA	NA	NA	NA	NA	NA	NA	NA	NA	0.000931028	NA	NA	NA	NA	NA	NA	NA	NA	NA	NA	NA	NA	NA	NA	NA	NA	NA	0.0975799	NA	NA
SE5650	30W	Male	Subadult	S	NA	NA	NA	0.865739	NA	NA	NA	NA	NA	NA	NA	NA	NA	0.00455114	NA	NA	NA	NA	NA	NA	0.129709	NA	NA	NA	NA	NA	NA	NA	NA	NA	NA	NA	NA	NA
SE5651	30W	Female	Adult	O	NA	NA	NA	0.336808	NA	0.162872	0.50032	NA	NA	NA	NA	NA	NA	NA	NA	NA	NA	NA	NA	NA	NA	NA	NA	NA	NA	NA	NA	NA	NA	NA	NA	NA	NA	NA
SE5652	30W	Male	Adult	O	NA	NA	NA	0.986273	NA	NA	NA	NA	NA	NA	NA	NA	NA	NA	NA	NA	NA	NA	NA	NA	NA	NA	NA	NA	NA	NA	NA	NA	NA	NA	NA	0.0137273	NA	NA
SE5660	27	Male	Subadult	B	NA	NA	0.751355	NA	NA	NA	NA	NA	NA	0.248645	NA	NA	NA	NA	NA	NA	NA	NA	NA	NA	NA	NA	NA	NA	NA	NA	NA	NA	NA	NA	NA	NA	NA	NA
SE5720	27	Female	Subadult	S	NA	NA	NA	0.0771538	0.00433938	NA	0.114078	NA	NA	NA	NA	NA	NA	NA	NA	NA	NA	NA	NA	NA	0.0880122	NA	NA	NA	NA	NA	NA	NA	NA	NA	NA	0.716416	NA	NA
SE5735	27	Male	Adult	O	NA	NA	NA	NA	NA	NA	0.201175	NA	0.00140088	NA	NA	NA	NA	NA	NA	NA	NA	NA	NA	NA	0.772972	NA	NA	NA	NA	NA	NA	NA	NA	NA	NA	NA	NA	0.0244522
SE5736	27	Male	Adult	O	NA	NA	NA	0.552313	0.0167837	NA	NA	NA	NA	0.0716036	NA	NA	NA	0.00158524	NA	NA	NA	NA	NA	0.00568258	0.302603	NA	NA	NA	NA	NA	NA	NA	NA	NA	NA	NA	NA	0.0494293
SE5738	27	Female	Subadult	UNDEF	NA	NA	NA	0.0637262	0.936274	NA	NA	NA	NA	NA	NA	NA	NA	NA	NA	NA	NA	NA	NA	NA	NA	NA	NA	NA	NA	NA	NA	NA	NA	NA	NA	NA	NA	NA
SE5740	27	Male	Subadult	B	NA	NA	0.362082	NA	NA	NA	NA	NA	NA	NA	NA	NA	NA	NA	NA	NA	NA	NA	NA	NA	0.637918	NA	NA	NA	NA	NA	NA	NA	NA	NA	NA	NA	NA	NA
SE5741	27	Male	Subadult	B	NA	NA	NA	NA	NA	NA	NA	NA	NA	NA	NA	NA	NA	NA	NA	NA	NA	NA	NA	NA	1	NA	NA	NA	NA	NA	NA	NA	NA	NA	NA	NA	NA	NA
SE5746	27	Male	Adult	B	NA	NA	NA	0.0266239	NA	NA	0.319761	NA	NA	0.567616	NA	0.0312706	NA	NA	NA	NA	NA	NA	NA	NA	0.0547287	NA	NA	NA	NA	NA	NA	NA	NA	NA	NA	NA	NA	NA
SE5754	27	Male	Subadult	B	NA	NA	NA	1	NA	NA	NA	NA	NA	NA	NA	NA	NA	NA	NA	NA	NA	NA	NA	NA	NA	NA	NA	NA	NA	NA	NA	NA	NA	NA	NA	NA	NA	NA
SE5755	27	Female	Subadult	B	NA	NA	NA	1	NA	NA	NA	NA	NA	NA	NA	NA	NA	NA	NA	NA	NA	NA	NA	NA	NA	NA	NA	NA	NA	NA	NA	NA	NA	NA	NA	NA	NA	NA
SE5760	27	Male	Adult	B	NA	NA	NA	NA	NA	NA	1	NA	NA	NA	NA	NA	NA	NA	NA	NA	NA	NA	NA	NA	NA	NA	NA	NA	NA	NA	NA	NA	NA	NA	NA	NA	NA	NA
SE5765	27	Male	Adult	B	NA	NA	NA	0.0214552	0.978545	NA	NA	NA	NA	NA	NA	NA	NA	NA	NA	NA	NA	NA	NA	NA	NA	NA	NA	NA	NA	NA	NA	NA	NA	NA	NA	NA	NA	NA
SE5777	27	Male	Adult	B	NA	NA	NA	NA	NA	NA	NA	NA	NA	NA	NA	NA	NA	NA	NA	NA	NA	NA	NA	NA	NA	NA	NA	0.303609	NA	NA	NA	NA	NA	NA	0.696391	NA	NA	NA
SE5778	27	Female	Subadult	B	NA	NA	NA	0.7011	0.2989	NA	NA	NA	NA	NA	NA	NA	NA	NA	NA	NA	NA	NA	NA	NA	NA	NA	NA	NA	NA	NA	NA	NA	NA	NA	NA	NA	NA	NA
SE5787	27	Male	Adult	B	NA	NA	0.642183	NA	NA	NA	0.171016	NA	NA	0.186802	NA	NA	NA	NA	NA	NA	NA	NA	NA	NA	NA	NA	NA	NA	NA	NA	NA	NA	NA	NA	NA	NA	NA	NA
SE5794	27	Male	Subadult	B	NA	NA	NA	1	NA	NA	NA	NA	NA	NA	NA	NA	NA	NA	NA	NA	NA	NA	NA	NA	NA	NA	NA	NA	NA	NA	NA	NA	NA	NA	NA	NA	NA	NA
SE5799	27	Male	Subadult	B	NA	NA	NA	1	NA	NA	NA	NA	NA	NA	NA	NA	NA	NA	NA	NA	NA	NA	NA	NA	NA	NA	NA	NA	NA	NA	NA	NA	NA	NA	NA	NA	NA	NA
SE5811	30W	Female	Subadult	O	NA	NA	NA	1	NA	NA	NA	NA	NA	NA	NA	NA	NA	NA	NA	NA	NA	NA	NA	NA	NA	NA	NA	NA	NA	NA	NA	NA	NA	NA	NA	NA	NA	NA
SE5812	30W	Male	Adult	O	NA	NA	NA	0.112099	NA	NA	NA	NA	NA	NA	NA	NA	NA	NA	NA	NA	NA	NA	NA	NA	NA	NA	NA	NA	NA	NA	NA	NA	NA	NA	NA	NA	NA	0.887901
SE5825	27	Male	Adult	B	NA	NA	NA	0.0224143	NA	NA	NA	NA	NA	NA	NA	NA	NA	0.000860729	NA	NA	NA	NA	NA	NA	0.976725	NA	NA	NA	NA	NA	NA	NA	NA	NA	NA	NA	NA	NA
SE5827	27	Male	Adult	B	NA	NA	NA	NA	NA	NA	0.0841432	NA	NA	NA	NA	NA	NA	0.00215071	NA	NA	NA	NA	NA	NA	0.913706	NA	NA	NA	NA	NA	NA	NA	NA	NA	NA	NA	NA	NA
SE5902	30W	Male	Adult	O	NA	NA	NA	0.00849163	NA	NA	0.405293	NA	NA	NA	NA	NA	NA	NA	NA	NA	NA	NA	NA	NA	NA	0.0364412	NA	NA	NA	NA	0.549774	NA	NA	NA	NA	NA	NA	NA
SE5903	30W	Male	Subadult	O	NA	NA	NA	1	NA	NA	NA	NA	NA	NA	NA	NA	NA	NA	NA	NA	NA	NA	NA	NA	NA	NA	NA	NA	NA	NA	NA	NA	NA	NA	NA	NA	NA	NA
SE5904	30W	Female	Subadult	O	NA	NA	NA	1	NA	NA	NA	NA	NA	NA	NA	NA	NA	NA	NA	NA	NA	NA	NA	NA	NA	NA	NA	NA	NA	NA	NA	NA	NA	NA	NA	NA	NA	NA
SE5908	27	Male	Subadult	O	NA	0.00701639	NA	0.656834	NA	NA	NA	NA	NA	NA	NA	NA	NA	NA	NA	NA	NA	NA	NA	NA	NA	NA	NA	NA	NA	NA	NA	NA	0.33615	NA	NA	NA	NA	NA
SE5910	27	Male	Adult	B	NA	NA	NA	0.961358	NA	NA	NA	NA	NA	NA	NA	0.0386418	NA	NA	NA	NA	NA	NA	NA	NA	NA	NA	NA	NA	NA	NA	NA	NA	NA	NA	NA	NA	NA	NA
SE5916	30W	Female	Subadult	T	NA	NA	NA	1	NA	NA	NA	NA	NA	NA	NA	NA	NA	NA	NA	NA	NA	NA	NA	NA	NA	NA	NA	NA	NA	NA	NA	NA	NA	NA	NA	NA	NA	NA
SE5921	27	Female	Adult	O	NA	NA	NA	0.0379607	NA	NA	NA	NA	NA	NA	NA	0.143689	NA	NA	NA	NA	NA	NA	NA	NA	NA	NA	NA	NA	NA	NA	NA	NA	NA	NA	NA	NA	NA	0.818351
SE5924	30W	Male	Subadult	S	NA	0.336572	NA	0.603536	NA	NA	NA	NA	NA	NA	NA	NA	NA	NA	NA	NA	NA	NA	NA	NA	NA	NA	NA	NA	NA	NA	NA	NA	NA	NA	NA	0.0598919	NA	NA
SE5925	30W	Male	Subadult	UNDEF	NA	NA	NA	1	NA	NA	NA	NA	NA	NA	NA	NA	NA	NA	NA	NA	NA	NA	NA	NA	NA	NA	NA	NA	NA	NA	NA	NA	NA	NA	NA	NA	NA	NA
SE5928	27	Male	Subadult	O	NA	0.0613844	NA	0.938616	NA	NA	NA	NA	NA	NA	NA	NA	NA	NA	NA	NA	NA	NA	NA	NA	NA	NA	NA	NA	NA	NA	NA	NA	NA	NA	NA	NA	NA	NA
SE5929	27	Male	Subadult	O	NA	NA	NA	NA	NA	NA	NA	NA	NA	NA	NA	NA	NA	NA	NA	NA	NA	NA	NA	NA	NA	NA	NA	NA	NA	NA	NA	NA	NA	NA	NA	NA	NA	1
SE5954	27	Male	Subadult	O	NA	NA	NA	0.666476	NA	NA	NA	NA	NA	NA	NA	NA	NA	NA	NA	NA	NA	NA	NA	NA	NA	NA	NA	NA	NA	NA	NA	NA	NA	NA	NA	0.0738378	NA	0.259686
SE5955	30W	Male	Adult	O	NA	NA	NA	0.781075	NA	NA	NA	NA	NA	NA	NA	NA	NA	NA	NA	NA	NA	NA	NA	0.0933004	0.125624	NA	NA	NA	NA	NA	NA	NA	NA	NA	NA	NA	NA	NA
SE5083	30W	Male	Adult	T	NA	NA	NA	1	NA	NA	NA	NA	NA	NA	NA	NA	NA	NA	NA	NA	NA	NA	NA	NA	NA	NA	NA	NA	NA	NA	NA	NA	NA	NA	NA	NA	NA	NA
SE5085	30W	Female	Adult	O	NA	NA	NA	NA	NA	NA	1	NA	NA	NA	NA	NA	NA	NA	NA	NA	NA	NA	NA	NA	NA	NA	NA	NA	NA	NA	NA	NA	NA	NA	NA	NA	NA	NA
SE5097	27	Male	Subadult	F	NA	NA	NA	0.722249	0.110664	NA	NA	NA	NA	NA	NA	0.0600398	NA	NA	NA	NA	NA	NA	NA	NA	NA	NA	NA	NA	NA	NA	NA	NA	NA	NA	NA	0.107047	NA	NA
Estimated prey proportions bad on DNA metabarcoding analysis of gut contents (sequence %)
Seal ID	ICES SD	Sex	Age group	Collection (T=Herring trawl/gillnet; S=Surface fyke;B=Bottom fyke; O=Open water; C=Close to gear; UNDEF=Undefined gear; F=Fish farm; ?=Unknown)	Abramis brama	Unknown Ammodytidae	Anguilla anguilla	Blicca bjoerkna	Clupea harengus	Unknown Coregonus sp	Unknown Cottidae	Esox lucius	Gadus morhua	Gasterosteus aculeatus	Gobius niger	Gymnocephalus cernua	Unknown Leuciscus sp	Lota lota	Oncorhynchus mykiss	Osmerus eperlanus	Perca fluviatilis	Unknown Pleuronectiformes	Pomatoschistus minutus	Rutilus rutilus	Salmo salar	Salmo trutta	Sander lucioperca	Sprattus sprattus	Zoarces viviparus
FI1496	29	Female	Subadult	O	0.00613497	NA	NA	NA	NA	0.0122699	0.190184	NA	NA	0.184049	NA	NA	NA	NA	NA	NA	NA	NA	0.0245399	NA	NA	NA	NA	NA	0.582822
FI1497	30E	Male	Adult	C	NA	NA	NA	NA	0.981752	NA	NA	NA	NA	NA	NA	NA	NA	NA	NA	NA	0.00182482	NA	NA	0.0164234	NA	NA	NA	NA	NA
FI1498	30E	Female	Adult	C	NA	NA	NA	NA	1	NA	NA	NA	NA	NA	NA	NA	NA	NA	NA	NA	NA	NA	NA	NA	NA	NA	NA	NA	NA
FI1499	29	Female	Adult	O	0.00207577	NA	NA	NA	0.996367	NA	NA	NA	NA	NA	0.00155682	NA	NA	NA	NA	NA	NA	NA	NA	NA	NA	NA	NA	NA	NA
FI1500	29	Female	Adult	O	NA	NA	NA	NA	0.78355	NA	NA	NA	NA	NA	NA	NA	NA	NA	NA	NA	NA	NA	NA	NA	NA	NA	NA	NA	0.21645
FI1501	29	Female	Subadult	O	NA	NA	NA	NA	0.0258398	NA	NA	NA	NA	0.726098	NA	NA	NA	NA	NA	NA	0.248062	NA	NA	NA	NA	NA	NA	NA	NA
FI1503	29	Female	Adult	O	0.0171642	NA	NA	NA	0.0335821	0.000746269	0.00895522	NA	NA	NA	NA	NA	NA	NA	NA	NA	NA	NA	NA	NA	NA	NA	NA	NA	0.939552
FI1505	29	Male	Subadult	O	NA	NA	NA	NA	NA	NA	NA	NA	NA	1	NA	NA	NA	NA	NA	NA	NA	NA	NA	NA	NA	NA	NA	NA	NA
FI1509	29	Female	Adult	O	NA	NA	NA	NA	1	NA	NA	NA	NA	NA	NA	NA	NA	NA	NA	NA	NA	NA	NA	NA	NA	NA	NA	NA	NA
FI1512	29	Unknown	Adult	O	NA	NA	NA	NA	NA	0.000953289	NA	NA	0.227836	NA	NA	NA	NA	NA	NA	NA	NA	0.771211	NA	NA	NA	NA	NA	NA	NA
FI1515	32	Male	Subadult	O	NA	NA	NA	NA	1	NA	NA	NA	NA	NA	NA	NA	NA	NA	NA	NA	NA	NA	NA	NA	NA	NA	NA	NA	NA
FI1516	32	Male	Subadult	O	0.706065	NA	NA	NA	NA	NA	NA	NA	NA	NA	NA	NA	NA	NA	NA	NA	NA	NA	0.293935	NA	NA	NA	NA	NA	NA
FI1517	32	Male	Subadult	O	0.0501836	NA	NA	0.00244798	NA	0.738066	NA	NA	NA	NA	NA	NA	NA	NA	NA	NA	NA	NA	NA	0.206854	NA	NA	NA	NA	NA
FI1518	32	Male	Subadult	O	NA	NA	NA	NA	1	NA	NA	NA	NA	NA	NA	NA	NA	NA	NA	NA	NA	NA	NA	NA	NA	NA	NA	NA	NA
FI1519	30E	Male	Adult	O	0.0755269	NA	NA	NA	0.0029274	0.921546	NA	NA	NA	NA	NA	NA	NA	NA	NA	NA	NA	NA	NA	NA	NA	NA	NA	NA	NA
FI1523	32	Male	Subadult	B	NA	NA	NA	NA	NA	NA	NA	NA	NA	NA	NA	0.0211988	NA	NA	NA	NA	0.972953	NA	NA	NA	NA	NA	0.00584795	NA	NA
FI1524	32	Male	Adult	S	0.030303	NA	NA	NA	NA	0.357576	NA	NA	NA	NA	NA	NA	NA	NA	NA	NA	NA	NA	NA	0.0727273	NA	0.539394	NA	NA	NA
FI1547	32	Female	Subadult	B	NA	NA	NA	NA	NA	NA	NA	NA	NA	NA	NA	NA	NA	NA	NA	NA	NA	NA	NA	NA	NA	NA	NA	NA	1
FI1548	32	Male	Subadult	B	NA	NA	NA	NA	0.00395257	NA	NA	NA	NA	NA	NA	0.115942	NA	NA	NA	NA	0.873518	NA	NA	NA	NA	NA	0.00527009	NA	0.00131752
FI1550	32	Male	Subadult	B	0.0762656	NA	NA	0.00460224	0.000657462	0.0295858	NA	NA	NA	NA	NA	NA	NA	0.000657462	NA	NA	0.746877	NA	NA	0.140039	0.000657462	NA	0.000657462	NA	NA
FI1551	32	Female	Subadult	B	0.00710059	NA	NA	NA	NA	NA	NA	NA	NA	NA	NA	NA	NA	NA	NA	NA	NA	NA	0.992899	NA	NA	NA	NA	NA	NA
FI1552	32	Male	Subadult	O	NA	NA	NA	NA	0.998325	NA	NA	NA	NA	NA	NA	NA	NA	0.00167504	NA	NA	NA	NA	NA	NA	NA	NA	NA	NA	NA
FI1553	32	Male	Adult	S	0.129693	NA	NA	NA	NA	NA	NA	NA	NA	NA	NA	NA	NA	NA	NA	NA	NA	NA	NA	NA	0.870307	NA	NA	NA	NA
FI1555	32	Male	Subadult	B	NA	NA	NA	NA	NA	NA	NA	NA	NA	NA	NA	NA	NA	0.991228	NA	NA	NA	NA	NA	NA	NA	NA	NA	NA	0.00877193
FI1557	32	Female	Unknown	O	0.377419	NA	NA	NA	0.00322581	NA	NA	NA	NA	NA	NA	NA	0.0516129	NA	NA	NA	0.112903	NA	NA	0.454839	NA	NA	NA	NA	NA
FI1558	32	Male	Subadult	O	NA	NA	NA	NA	NA	NA	NA	NA	NA	0.556136	NA	NA	NA	0.441253	NA	0.00261097	NA	NA	NA	NA	NA	NA	NA	NA	NA
FI1559	32	Female	Subadult	O	0.0787084	NA	NA	NA	0.117053	0.0565086	NA	NA	NA	NA	NA	0.146317	NA	NA	NA	NA	0.00100908	NA	0.00908174	0.328961	NA	NA	0.0554995	0.135217	0.0716448
FI1565	30E	Unknown	Unknown	UNDEF	NA	NA	NA	NA	1	NA	NA	NA	NA	NA	NA	NA	NA	NA	NA	NA	NA	NA	NA	NA	NA	NA	NA	NA	NA
FI1574	32	Male	Adult	B	0.420732	NA	NA	NA	0.00203252	NA	NA	NA	NA	NA	NA	NA	NA	NA	NA	NA	0.00406504	NA	NA	NA	NA	NA	NA	NA	0.573171
FI1576	32	Male	Adult	S	NA	NA	NA	NA	0.00342466	NA	NA	NA	NA	NA	NA	NA	NA	NA	NA	NA	NA	NA	NA	NA	0.993151	NA	0.00342466	NA	NA
FI1585	30E	Female	Subadult	C	NA	NA	NA	NA	0.946996	NA	NA	NA	NA	NA	NA	NA	NA	NA	NA	NA	NA	NA	NA	NA	NA	NA	NA	0.0530035	NA
FI1586	32	Male	Adult	C	NA	NA	NA	NA	0.0101215	NA	NA	NA	NA	NA	NA	NA	NA	NA	NA	NA	NA	NA	NA	NA	NA	NA	NA	0.989879	NA
FI1587	30E	Female	Subadult	C	NA	NA	NA	NA	0.837895	NA	NA	NA	NA	NA	NA	NA	NA	NA	NA	NA	0.00210526	NA	NA	NA	NA	NA	NA	0.00842105	0.151579
FI1588	30E	Male	Adult	T	NA	NA	NA	NA	0.944292	NA	0.0385144	NA	NA	NA	NA	NA	NA	NA	NA	NA	NA	NA	NA	0.00137552	NA	NA	NA	0.0158184	NA
FI1592	32	Male	Subadult	S	NA	NA	NA	NA	NA	NA	NA	NA	NA	NA	NA	NA	NA	NA	NA	NA	NA	NA	NA	1	NA	NA	NA	NA	NA
FI1593	32	Male	Adult	S	NA	NA	NA	NA	0.0409836	NA	NA	NA	NA	NA	NA	NA	NA	NA	NA	NA	NA	NA	NA	NA	NA	NA	0.959016	NA	NA
FI1596	32	Male	Adult	B	NA	NA	NA	NA	NA	NA	NA	NA	NA	NA	NA	NA	NA	NA	NA	NA	NA	NA	NA	0.164384	NA	NA	0.835616	NA	NA
FI1597	30E	Male	Subadult	O	NA	NA	NA	NA	NA	NA	NA	NA	NA	NA	NA	NA	NA	NA	NA	NA	NA	NA	NA	NA	NA	NA	NA	0.965909	0.0340909
FI1598	29	Male	Adult	B	0.0115163	NA	NA	NA	NA	NA	NA	NA	NA	NA	NA	NA	NA	NA	NA	NA	NA	NA	NA	0.552783	NA	NA	0.435701	NA	NA
FI1600	29	Male	Subadult	O	0.00253165	NA	NA	NA	0.918987	NA	NA	NA	NA	NA	NA	NA	NA	NA	NA	NA	NA	NA	NA	NA	NA	NA	NA	0.078481	NA
FI1601	29	Female	Subadult	S	NA	NA	NA	NA	NA	NA	NA	NA	NA	NA	NA	NA	NA	NA	NA	NA	NA	NA	NA	NA	NA	NA	NA	1	NA
FI1602	29	Male	Subadult	O	NA	NA	NA	NA	NA	NA	NA	NA	NA	NA	NA	NA	NA	NA	NA	NA	NA	NA	NA	NA	NA	NA	NA	1	NA
FI1603	29	Female	Subadult	O	NA	NA	NA	NA	0.0194175	NA	NA	NA	NA	NA	NA	NA	NA	NA	NA	NA	NA	NA	NA	NA	NA	NA	NA	0.980583	NA
FI1604	29	Female	Subadult	O	NA	NA	NA	NA	0.882511	NA	NA	NA	0.000896861	NA	NA	NA	NA	NA	NA	NA	NA	NA	NA	NA	NA	NA	NA	0.116592	NA
FI1606	32	Male	Adult	S	0.992674	NA	NA	NA	NA	NA	NA	NA	NA	NA	NA	NA	NA	NA	NA	NA	0.00732601	NA	NA	NA	NA	NA	NA	NA	NA
FI1607	32	Male	Subadult	S	0.313358	NA	NA	NA	0.209738	NA	NA	NA	NA	NA	NA	NA	NA	NA	NA	NA	0.475655	NA	NA	NA	0.00124844	NA	NA	NA	NA
FI1608	32	Male	Subadult	S	0.997245	NA	NA	NA	NA	NA	NA	NA	NA	NA	NA	NA	NA	NA	NA	NA	NA	NA	NA	NA	NA	NA	NA	0.00275482	NA
FI1609	29	Female	Adult	O	NA	NA	NA	NA	NA	0.880808	NA	NA	NA	NA	NA	NA	NA	NA	NA	NA	NA	NA	NA	0.020202	NA	NA	NA	0.0989899	NA
FI1610	30E	Male	Adult	T	NA	NA	NA	NA	0.210953	NA	0.600406	NA	NA	NA	NA	NA	NA	NA	NA	NA	NA	NA	NA	NA	NA	NA	NA	0.188641	NA
FI1612	29	Female	Adult	O	0.0202429	NA	NA	NA	0.0101215	NA	NA	NA	NA	NA	0.394737	NA	NA	NA	NA	NA	NA	0.00404858	NA	0.200405	NA	NA	0.00202429	NA	0.368421
FI1613	29	Male	Adult	T	NA	NA	NA	NA	0.00980392	NA	0.137255	NA	NA	NA	NA	NA	NA	NA	NA	NA	NA	NA	NA	NA	NA	NA	NA	NA	0.852941
FI1614	29	Female	Adult	S	NA	NA	NA	NA	0.832461	NA	NA	NA	NA	NA	NA	NA	NA	NA	NA	NA	0.157068	NA	NA	NA	NA	NA	0.0104712	NA	NA
FI1615	29	Male	Adult	C	0.90573	NA	NA	NA	NA	NA	NA	NA	NA	NA	NA	NA	NA	NA	NA	NA	NA	NA	NA	0.0942699	NA	NA	NA	NA	NA
FI1616	29	Male	Adult	C	0.959622	NA	NA	NA	NA	NA	NA	NA	NA	NA	NA	NA	NA	NA	NA	NA	NA	NA	NA	0.0137457	NA	NA	0.0266323	NA	NA
FI1617	29	Male	Adult	C	0.492908	NA	NA	NA	0.0035461	NA	0.0141844	NA	NA	NA	NA	0.361702	NA	NA	NA	NA	NA	NA	NA	0.12766	NA	NA	NA	NA	NA
FI1618	29	Male	Adult	C	0.720036	NA	NA	NA	NA	NA	NA	NA	NA	NA	NA	NA	NA	NA	NA	NA	NA	NA	NA	NA	NA	NA	0.279964	NA	NA
FI1619	29	Male	Adult	C	NA	NA	NA	NA	NA	0.815603	NA	NA	NA	NA	NA	NA	NA	NA	NA	NA	0.184397	NA	NA	NA	NA	NA	NA	NA	NA
FI1620	30E	Male	Adult	C	NA	NA	NA	NA	NA	NA	NA	0.65635	NA	NA	NA	NA	NA	NA	NA	NA	0.338314	NA	NA	0.00533618	NA	NA	NA	NA	NA
FI1621	32	Male	Subadult	B	NA	NA	NA	NA	NA	NA	NA	NA	NA	NA	NA	NA	NA	NA	NA	NA	NA	NA	NA	NA	NA	NA	1	NA	NA
FI1622	32	Male	Subadult	B	NA	NA	NA	NA	0.383178	NA	0.00801068	NA	NA	NA	NA	NA	NA	NA	NA	NA	0.488652	NA	NA	0.0720961	NA	NA	0.00267023	0.0293725	0.0160214
FI1623	32	Male	Subadult	B	NA	NA	NA	NA	0.00824499	0.151943	NA	NA	NA	NA	NA	NA	NA	NA	NA	NA	0.0141343	NA	NA	0.00706714	NA	NA	NA	NA	0.81861
FI1629	30E	Male	Adult	T	NA	NA	NA	NA	NA	NA	0.00599401	NA	NA	NA	NA	NA	NA	NA	NA	NA	NA	NA	NA	NA	NA	NA	NA	NA	0.994006
FI1635	32	Female	Subadult	O	NA	NA	NA	NA	0.144602	NA	NA	NA	NA	NA	NA	NA	NA	NA	NA	0.0263801	0.827064	NA	0.00097704	NA	NA	NA	0.00097704	NA	NA
FI1636	32	Female	Subadult	O	NA	NA	NA	NA	0.0157618	0.00175131	NA	NA	NA	0.127846	NA	NA	NA	NA	0.0157618	NA	NA	NA	NA	NA	0.828371	NA	NA	0.0105079	NA
FI1637	29	Male	Adult	O	NA	NA	NA	NA	0.958107	NA	NA	NA	NA	NA	NA	NA	NA	NA	NA	0.00054407	NA	NA	NA	NA	NA	NA	NA	0.0413493	NA
FI1643	29	Male	Subadult	O	NA	NA	NA	NA	0.839146	NA	NA	NA	NA	NA	NA	NA	NA	NA	NA	NA	NA	NA	NA	NA	NA	NA	NA	0.160854	NA
FI1646	29	Male	Subadult	C	NA	NA	NA	NA	0.000293083	NA	NA	NA	NA	0.683763	NA	NA	NA	NA	NA	NA	NA	NA	NA	NA	NA	NA	NA	NA	0.315944
FI1648	30E	Female	Subadult	O	NA	NA	NA	NA	0.954198	NA	NA	NA	NA	NA	NA	NA	NA	NA	NA	NA	NA	NA	NA	NA	NA	NA	NA	0.0458015	NA
FI1649	29	Male	Adult	O	NA	NA	NA	NA	0.711905	NA	NA	NA	NA	NA	NA	NA	NA	NA	NA	NA	NA	NA	NA	NA	NA	NA	NA	NA	0.288095
FI1656	32	Male	Subadult	C	NA	NA	NA	NA	0.998984	NA	NA	NA	NA	NA	NA	NA	NA	NA	NA	NA	0.00050813	NA	NA	NA	NA	NA	0.00050813	NA	NA
FI1658	32	Female	Adult	C	NA	NA	NA	NA	NA	NA	0.374813	NA	NA	NA	NA	NA	NA	NA	NA	NA	NA	NA	NA	NA	NA	NA	NA	NA	0.625187
FI1659	32	Male	Subadult	O	NA	NA	NA	NA	1	NA	NA	NA	NA	NA	NA	NA	NA	NA	NA	NA	NA	NA	NA	NA	NA	NA	NA	NA	NA
FI1671	30E	Unknown	Unknown	O	NA	NA	NA	NA	0.43436	NA	NA	NA	NA	NA	NA	NA	NA	NA	NA	NA	NA	NA	NA	NA	NA	NA	NA	0.56564	NA
FI1672	32	Male	Unknown	O	NA	NA	NA	NA	0.727123	NA	NA	NA	NA	NA	NA	NA	NA	NA	NA	NA	NA	NA	NA	NA	NA	NA	NA	0.272877	NA
FI1673	32	Male	Subadult	O	NA	NA	NA	NA	0.631258	NA	NA	NA	NA	NA	NA	NA	NA	NA	NA	NA	NA	NA	NA	NA	NA	NA	NA	0.368742	NA
SE5458	27	Female	Subadult	C	NA	NA	NA	NA	NA	NA	NA	NA	NA	NA	NA	NA	NA	NA	NA	NA	NA	NA	NA	NA	NA	NA	NA	NA	1
SE5459	27	Male	Adult	O	NA	NA	NA	0.00869025	0.425822	0.00248293	NA	NA	NA	NA	NA	NA	NA	NA	NA	0.0422098	0.378026	NA	NA	0.142148	NA	NA	NA	0.000620732	NA
SE5460	27	Female	Subadult	O	NA	NA	NA	NA	0.00101557	NA	NA	NA	0.0714286	NA	NA	NA	NA	NA	NA	NA	NA	NA	NA	NA	NA	NA	NA	NA	0.927556
SE5461	27	Male	Adult	O	NA	NA	NA	NA	0.998264	0.00173611	NA	NA	NA	NA	NA	NA	NA	NA	NA	NA	NA	NA	NA	NA	NA	NA	NA	NA	NA
SE5465	30W	Male	Adult	O	NA	NA	NA	NA	0.138632	NA	NA	NA	NA	NA	NA	NA	NA	NA	NA	NA	0.848429	NA	NA	NA	NA	NA	NA	0.012939	NA
SE5514	30W	Male	Subadult	O	NA	NA	NA	NA	0.00413907	NA	0.994619	NA	NA	NA	NA	NA	NA	NA	NA	NA	NA	NA	NA	NA	NA	NA	NA	NA	0.00124172
SE5516	30W	Female	Adult	O	NA	NA	NA	NA	0.855007	0.144245	NA	NA	NA	NA	NA	NA	NA	NA	NA	NA	NA	NA	NA	NA	NA	NA	NA	NA	0.000747384
SE5599	27	Male	Subadult	UNDEF	NA	NA	NA	NA	0.00512821	NA	NA	NA	NA	NA	NA	NA	NA	NA	NA	NA	NA	NA	NA	NA	NA	NA	NA	0.990598	0.0042735
SE5603	27	Male	Adult	B	NA	NA	NA	NA	0.0148148	NA	NA	NA	NA	NA	NA	NA	NA	NA	NA	NA	0.133333	NA	NA	0.844444	NA	NA	NA	NA	0.00740741
SE5640	27	Male	Adult	B	NA	NA	0.362445	NA	0.0283843	NA	NA	NA	0.148472	NA	NA	NA	NA	NA	NA	NA	0.21179	0.246725	NA	0.00218341	NA	NA	NA	NA	NA
SE5643	30W	Male	Adult	O	NA	NA	NA	NA	0.0353101	0.964237	NA	NA	NA	NA	NA	NA	NA	0.000452694	NA	NA	NA	NA	NA	NA	NA	NA	NA	NA	NA
SE5645	27	Female	Subadult	UNDEF	NA	0.0617624	NA	NA	0.739575	NA	NA	NA	0.00236035	NA	NA	NA	NA	NA	NA	NA	NA	NA	NA	NA	NA	NA	NA	0.196302	NA
SE5650	30W	Male	Subadult	S	NA	NA	NA	NA	0.909494	NA	NA	NA	NA	NA	NA	NA	NA	NA	NA	NA	0.0905058	NA	NA	NA	NA	NA	NA	NA	NA
SE5651	30W	Female	Adult	O	NA	NA	NA	NA	0.965984	0.0327869	NA	NA	NA	NA	NA	NA	NA	NA	NA	NA	NA	NA	NA	NA	NA	NA	NA	0.00122951	NA
SE5652	30W	Male	Adult	O	NA	NA	NA	NA	0.9996	NA	NA	NA	NA	NA	NA	NA	NA	NA	NA	NA	NA	NA	NA	NA	NA	NA	NA	0.00039968	NA
SE5660	27	Male	Subadult	B	0.39307	NA	0.60454	NA	0.00238949	NA	NA	NA	NA	NA	NA	NA	NA	NA	NA	NA	NA	NA	NA	NA	NA	NA	NA	NA	NA
SE5720	27	Female	Subadult	S	NA	NA	NA	NA	0.192708	NA	NA	NA	NA	NA	NA	NA	NA	NA	NA	NA	0.0104167	0.270833	NA	NA	NA	NA	NA	0.526042	NA
SE5735	27	Male	Adult	O	NA	NA	NA	NA	NA	0.220918	0.0160085	NA	NA	0.00106724	NA	NA	NA	NA	NA	NA	0.723586	NA	NA	NA	NA	NA	NA	0.00106724	NA
SE5736	27	Male	Adult	O	NA	NA	NA	NA	0.997506	NA	NA	NA	NA	NA	NA	NA	NA	NA	NA	NA	0.00249377	NA	NA	NA	NA	NA	NA	NA	NA
SE5738	27	Female	Subadult	UNDEF	NA	0.00140056	NA	NA	0.00140056	NA	NA	NA	0.939776	NA	NA	NA	NA	NA	NA	NA	NA	NA	NA	NA	NA	NA	NA	0.057423	NA
SE5741	27	Male	Subadult	B	NA	NA	NA	NA	0.00358102	NA	NA	NA	0.00537153	NA	NA	NA	NA	NA	NA	NA	0.965085	0.0223814	NA	NA	NA	NA	0.00179051	NA	0.00179051
SE5746	27	Male	Adult	B	NA	NA	0.0680272	0.0680272	0.210884	0.571429	NA	NA	NA	NA	NA	NA	NA	NA	NA	NA	NA	NA	NA	0.0816327	NA	NA	NA	NA	NA
SE5754	27	Male	Subadult	B	NA	NA	NA	NA	0.999124	NA	NA	NA	0.000875657	NA	NA	NA	NA	NA	NA	NA	NA	NA	NA	NA	NA	NA	NA	NA	NA
SE5755	27	Female	Subadult	B	NA	NA	NA	NA	0.159893	NA	NA	NA	NA	0.712834	NA	NA	NA	NA	NA	NA	NA	NA	NA	NA	NA	NA	NA	NA	0.127273
SE5757	30W	Male	Subadult	S	NA	NA	NA	NA	1	NA	NA	NA	NA	NA	NA	NA	NA	NA	NA	NA	NA	NA	NA	NA	NA	NA	NA	NA	NA
SE5760	27	Male	Adult	B	NA	NA	NA	NA	NA	1	NA	NA	NA	NA	NA	NA	NA	NA	NA	NA	NA	NA	NA	NA	NA	NA	NA	NA	NA
SE5777	27	Male	Adult	B	NA	NA	NA	NA	0.158537	NA	NA	NA	NA	NA	NA	NA	NA	NA	NA	NA	0.0355691	0.805894	NA	NA	NA	NA	NA	NA	NA
SE5778	27	Female	Subadult	B	NA	NA	NA	NA	0.572358	NA	NA	NA	0.41626	NA	NA	NA	NA	NA	NA	NA	NA	NA	NA	NA	NA	NA	NA	0.0113821	NA
SE5787	27	Male	Adult	B	NA	NA	NA	NA	0.00388601	0.835492	NA	NA	NA	NA	NA	NA	NA	NA	NA	NA	NA	NA	NA	0.145078	NA	NA	NA	0.015544	NA
SE5794	27	Male	Subadult	B	NA	NA	0.101049	NA	0.857754	NA	NA	NA	0.041197	NA	NA	NA	NA	NA	NA	NA	NA	NA	NA	NA	NA	NA	NA	NA	NA
SE5797	30W	Male	Adult	?	NA	NA	NA	NA	NA	NA	NA	0.322835	NA	NA	NA	NA	0.437795	0.23937	NA	NA	NA	NA	NA	NA	NA	NA	NA	NA	NA
SE5799	27	Male	Subadult	B	NA	NA	NA	NA	1	NA	NA	NA	NA	NA	NA	NA	NA	NA	NA	NA	NA	NA	NA	NA	NA	NA	NA	NA	NA
SE5810	30W	Male	Subadult	S	NA	NA	NA	NA	NA	NA	NA	NA	1	NA	NA	NA	NA	NA	NA	NA	NA	NA	NA	NA	NA	NA	NA	NA	NA
SE5811	30W	Female	Subadult	O	NA	NA	NA	NA	1	NA	NA	NA	NA	NA	NA	NA	NA	NA	NA	NA	NA	NA	NA	NA	NA	NA	NA	NA	NA
SE5812	30W	Male	Adult	O	NA	NA	NA	NA	NA	NA	NA	NA	NA	NA	NA	NA	NA	NA	NA	NA	NA	NA	NA	NA	NA	NA	NA	NA	1
SE5814	30W	Female	Subadult	O	NA	NA	NA	NA	1	NA	NA	NA	NA	NA	NA	NA	NA	NA	NA	NA	NA	NA	NA	NA	NA	NA	NA	NA	NA
SE5825	27	Male	Adult	B	NA	NA	NA	NA	0.0134048	NA	NA	NA	NA	NA	NA	NA	NA	NA	NA	NA	0.948525	NA	0.0294906	NA	NA	NA	NA	NA	0.000536193
SE5827	27	Male	Adult	B	NA	NA	NA	NA	NA	NA	NA	0.00601504	NA	NA	NA	NA	NA	NA	NA	NA	0.984962	NA	NA	NA	NA	NA	NA	0.00902256	NA
SE5902	30W	Male	Adult	O	NA	NA	0.00169205	NA	0.0334179	0.113367	NA	NA	NA	NA	NA	NA	NA	NA	NA	NA	NA	NA	NA	NA	0.851523	NA	NA	NA	NA
SE5903	30W	Male	Subadult	O	NA	NA	0.00100705	NA	0.998993	NA	NA	NA	NA	NA	NA	NA	NA	NA	NA	NA	NA	NA	NA	NA	NA	NA	NA	NA	NA
SE5904	30W	Female	Subadult	O	NA	NA	NA	NA	0.961506	0.0153978	NA	NA	NA	NA	NA	NA	NA	NA	NA	NA	0.0230967	NA	NA	NA	NA	NA	NA	NA	NA
SE5906	27	Female	Adult	O	NA	NA	NA	NA	1	NA	NA	NA	NA	NA	NA	NA	NA	NA	NA	NA	NA	NA	NA	NA	NA	NA	NA	NA	NA
SE5908	27	Male	Subadult	O	NA	0.00980392	NA	NA	0.703922	0.0215686	NA	NA	NA	NA	NA	NA	NA	NA	0.00196078	NA	NA	NA	NA	NA	0.262745	NA	NA	NA	NA
SE5909	30W	Female	Adult	O	NA	NA	NA	NA	0.713514	0.0108108	NA	NA	NA	NA	NA	NA	NA	NA	NA	NA	NA	NA	NA	NA	NA	NA	NA	NA	0.275676
SE5910	27	Male	Adult	B	NA	NA	NA	NA	1	NA	NA	NA	NA	NA	NA	NA	NA	NA	NA	NA	NA	NA	NA	NA	NA	NA	NA	NA	NA
SE5916	30W	Female	Subadult	T	NA	NA	NA	NA	1	NA	NA	NA	NA	NA	NA	NA	NA	NA	NA	NA	NA	NA	NA	NA	NA	NA	NA	NA	NA
SE5921	27	Female	Adult	O	NA	NA	NA	NA	0.106494	NA	NA	NA	0.449351	NA	NA	NA	NA	NA	NA	NA	NA	NA	NA	NA	NA	NA	NA	0.0597403	0.374026
SE5922	27	Male	Subadult	O	NA	NA	NA	NA	0.153061	NA	NA	NA	0.352041	NA	NA	NA	0.489796	NA	NA	NA	NA	NA	NA	NA	NA	NA	NA	NA	0.00510204
SE5925	30W	Male	Subadult	UNDEF	NA	NA	NA	NA	1	NA	NA	NA	NA	NA	NA	NA	NA	NA	NA	NA	NA	NA	NA	NA	NA	NA	NA	NA	NA
SE5926	27	Female	Subadult	F	NA	NA	NA	NA	NA	NA	NA	NA	NA	1	NA	NA	NA	NA	NA	NA	NA	NA	NA	NA	NA	NA	NA	NA	NA
SE5928	27	Male	Subadult	O	NA	0.291557	NA	NA	0.652375	0.00329815	NA	NA	NA	NA	0.000659631	NA	NA	NA	NA	NA	NA	NA	NA	NA	0.000659631	NA	NA	0.0514512	NA
SE5929	27	Male	Subadult	O	NA	NA	NA	NA	NA	NA	NA	NA	NA	NA	NA	NA	NA	NA	NA	NA	NA	NA	NA	NA	NA	NA	NA	NA	1
SE5953	27	Male	Adult	O	NA	NA	NA	NA	0.887038	NA	NA	NA	NA	NA	NA	NA	NA	NA	NA	0.0347574	0.0716872	NA	0.00217234	NA	NA	NA	NA	NA	0.00434468
SE5954	27	Male	Subadult	O	NA	NA	NA	NA	0.435897	NA	NA	NA	NA	NA	NA	NA	NA	NA	NA	NA	NA	NA	NA	NA	NA	NA	NA	0.217949	0.346154
SE5955	30W	Male	Adult	O	NA	NA	NA	NA	0.983627	0.0144836	NA	NA	NA	NA	NA	NA	NA	NA	NA	NA	0.00188917	NA	NA	NA	NA	NA	NA	NA	NA
[truncated: 21 more columns]
